# Supplementary material for: Comparative Analysis of Angora Rabbit Colostrum and Mature Milk Using Quantitative Proteomics
Source: Biology (Basel). 2024 Aug 19;13(8):634. doi: 10.3390/biology13080634 (PMC11351206; doi:10.3390/biology13080634)
Supplement: Supplementary file 1 [file biology-13-00634-s001.zip]

Archive with 1 entries (1 files):
- biology-3119851-supplementary.xlsx
