# Supplementary material for: Comparative Analysis of Angora Rabbit Colostrum and Mature Milk Using Quantitative Proteomics
Source: Biology (Basel). 2024 Aug 19;13(8):634. doi: 10.3390/biology13080634 (PMC11351206; doi:10.3390/biology13080634)
Supplement: Supplementary file 1 [file biology-13-00634-s001.zip › biology-3119851-supplementary.xlsx]

## Sheet: Table S1
Table S1 Differentially abundant proteins between colostrum and mature milk of rabbits
Protein accession	Protein description	Gene name	OR/C Ratio	OR/C P value	Regulated Type	Coverage [%]	Peptides	PSMs	Unique Peptides	Razor + unique peptides	MW [kDa]	C1	C2	C3	C4	C5	OR1	OR2	OR3	OR4	OR5
A0A5F9CHL7	Protein deglycase OS=Oryctolagus cuniculus OX=9986 GN=PARK7 PE=3 SV=1	PARK7	1.53674	0.0170059	Up	35	5	36	5	5	22.9	0.544983	1.33519	0.791696	0.699479	1.00494	1.2952	1.29428	1.51813	1.22101	1.39662
G1SF10	Xanthine dehydrogenase/oxidase OS=Oryctolagus cuniculus OX=9986 GN=XDH PE=3 SV=2	XDH	1.60701	0.00914587	Up	66	64	2321	63	65	146.1	0.89323	0.61616	0.937346	1.03716	1.00379	1.23458	1.08327	1.55105	1.95433	1.38853
G1SHP3	Platelet glycoprotein 4 OS=Oryctolagus cuniculus OX=9986 GN=CD36 PE=3 SV=3	CD36	2.09183	0.00279005	Up	20	7	101	7	7	52.7	0.658847	0.453498	0.780209	1.19274	0.765093	1.16505	1.51873	1.99019	1.83592	1.54447
G1SK33	Integrin beta OS=Oryctolagus cuniculus OX=9986 GN=ITGB1 PE=3 SV=2	ITGB1	0.0841924	0.00226389	Down	12	8	23	8	8	91.6	1.40157	0.588848	1.16042	1.16139	2.73667	0.117601			0.119784
G1SN60	Signal transducer and activator of transcription OS=Oryctolagus cuniculus OX=9986 PE=3 SV=3	--	0.352661	0.0116732	Down	9	5	18	5	5	89.5	0.67878	2.82381	1.34947	1.08203	1.1123	0.348831	0.579961	0.240359	0.599823	0.716017
G1SPJ6	Legumain OS=Oryctolagus cuniculus OX=9986 GN=LGMN PE=3 SV=1	LGMN	0.466685	0.046555	Down	32	9	82	9	9	49.2	1.68348	0.519953	1.661	1.17807	2.48688	0.872971	0.708581	0.703486	0.488834	0.73998
G1STP6	Catenin alpha-1 OS=Oryctolagus cuniculus OX=9986 GN=CTNNA1 PE=3 SV=2	CTNNA1	0.100514	0.00079729	Down	13	11	47	11	11	109.5	1.62742	0.763078	1.78406	2.21091	3.09281	0.106185	0.0422431	0.0616231	0.0898224	0.652829
G1SZV5	Apolipoprotein A-I OS=Oryctolagus cuniculus OX=9986 GN=APOA1 PE=3 SV=1	APOA1	2.85556	0.000184444	Up	62	18	249	4	21	30.6	0.479067	0.706992	0.657656	0.626801	0.634885	1.80106	1.07582	1.97135	2.51114	1.50828
G1T192	Transforming growth factor beta-3 proprotein OS=Oryctolagus cuniculus OX=9986 GN=TGFB3 PE=3 SV=3	TGFB3	0.0756104	0.00612123	Down	23	7	48	7	7	52.2	1.1766	2.15941	2.24411	1.78284	1.56283	0.35403	0.203098	0.0287024	0.0116319	0.077422
G1T2J0	Junction plakoglobin OS=Oryctolagus cuniculus OX=9986 GN=JUP PE=3 SV=1	JUP	0.443506	0.0338988	Down	14	9	56	8	9	81.7	2.26639	0.684913	0.995389	1.37786	2.33646	0.398461	0.439001	0.899094	1.07585	0.585301
G1T336	RNA helicase OS=Oryctolagus cuniculus OX=9986 GN=DDX3X PE=3 SV=2	DDX3X	0.492429	0.0383217	Down	18	11	20	10	10	73.1	1.29923	2.53113	0.815737	1.12394	0.77902	0.458448	0.545605	0.766507	0.428137	1.02625
G1T398	UMP-CMP kinase OS=Oryctolagus cuniculus OX=9986 GN=CMPK1 PE=3 SV=1	CMPK1	1.54675	0.00242987	Up	34	6	45	6	6	25.6	1.25028	0.845958	0.753589	0.821527	0.803844	1.29961	1.24114	1.30145	1.43727	1.64254
G1TCW1	Transferrin receptor protein 1 OS=Oryctolagus cuniculus OX=9986 GN=TFRC PE=3 SV=2	TFRC	0.516623	0.0181257	Down	19	13	91	13	13	85.6	1.12596	1.45805	1.34531	1.38883	1.6574	0.677401	0.280337	1.41589	0.610222	0.619875
G1TKH3	Superoxide dismutase [Cu-Zn] OS=Oryctolagus cuniculus OX=9986 GN=SOD1 PE=3 SV=1	SOD1	1.99459	0.000158168	Up	31	2	14	2	2	15.6	0.995731	0.805237	0.785907	0.713677	0.563316	1.30444	1.45384	1.61353	1.57855	1.75649
G1TYT3	Cadherin-1 OS=Oryctolagus cuniculus OX=9986 GN=CDH1 PE=4 SV=3	CDH1	0.273929	4.26282e-05	Down	16	10	154	10	10	98	1.68089	1.01222	1.83088	1.76236	2.00417	0.595086	0.32599	0.379849	0.514118	0.455977
G1U9Q9	Plasminogen OS=Oryctolagus cuniculus OX=9986 GN=PLG PE=3 SV=2	PLG	1.74663	0.00626961	Up	58	41	621	41	41	87.1	0.657047	0.937276	0.799441	0.745247	1.05806	1.75508	1.08462	1.73844	1.71966	1.03293
G1U9R4	Apolipoprotein B OS=Oryctolagus cuniculus OX=9986 GN=APOB PE=4 SV=2	APOB	0.0750691	0.000963595	Down	6	24	55	24	24	516.2	0.278817	2.46932	3.35811	0.962865	1.78675	0.113294	0.0830562	0.142499	0.16391	0.162043
P00939	Triosephosphate isomerase OS=Oryctolagus cuniculus OX=9986 GN=TPI1 PE=1 SV=3	TPI1	2.07739	0.0177869	Up	42	7	39	7	7	26.7	0.663597	1.09585	0.630857	0.582188	0.741035	0.872939	2.64283	1.87833	1.10398	1.21636
P01948	Hemoglobin subunit alpha-1/2 OS=Oryctolagus cuniculus OX=9986 PE=1 SV=2	--	0.204023	0.00567031	Down	82	8	399	6	10	15.6	1.23691	2.12766	2.3162	0.510537	2.01205	0.101336	1.07691	0.22695	0.126414	0.142058
P02057	Hemoglobin subunit beta-1/2 OS=Oryctolagus cuniculus OX=9986 GN=HBB2 PE=1 SV=2	HBB2	0.195077	0.00787904	Down	93	13	315	5	18	16.1	2.49956	1.69217	2.09802	0.368475	1.80649	0.18955	0.985079	0.205249	0.0962672	0.175128
P11170	Sodium/glucose cotransporter 1 OS=Oryctolagus cuniculus OX=9986 GN=SLC5A1 PE=1 SV=1	SLC5A1	2.29529	0.0479256	Up	15	9	69	9	9	73	0.73139	0.636267	0.466823	1.17158	0.661076	1.60847	0.642386	1.586	3.45337	1.12691
P18287	Apolipoprotein E OS=Oryctolagus cuniculus OX=9986 GN=APOE PE=2 SV=1	APOE	0.462623	0.0242876	Down	23	8	109	6	9	35.5	1.42273	0.598935	1.87999	1.71476	1.88895	0.63896	0.408524	0.91352	0.561482	0.949671
P46029	Solute carrier family 15 member 2 OS=Oryctolagus cuniculus OX=9986 GN=SLC15A2 PE=1 SV=1	SLC15A2	0.339615	0.000354147	Down	6	6	60	6	6	81.6	1.18698	1.10284	1.94263	2.16631	1.45309	0.756496	0.380636	0.409673	0.535532	0.584275
Q28619	Na(+)/H(+) exchange regulatory cofactor NHE-RF1 OS=Oryctolagus cuniculus OX=9986 GN=SLC9A3R1 PE=1 SV=3	SLC9A3R1	2.07601	0.0127841	Up	30	9	50	9	9	38.5	0.842914	1.24776	0.536468	0.597521	0.485839	1.18814	2.31181	1.54192	1.73506	0.926114
Q28685	Dystroglycan 1 OS=Oryctolagus cuniculus OX=9986 GN=DAG1 PE=1 SV=1	DAG1	0.210854	0.00112992	Down	10	7	87	7	7	97	2.25501	0.517515	1.93123	2.18594	2.00707	0.443553	0.27515	0.440959	0.356158	0.360097
Q8MI17	Aldehyde dehydrogenase 1A1 OS=Oryctolagus cuniculus OX=9986 GN=ALDH1A1 PE=1 SV=1	ALDH1A1	7.84928	0.00715703	Up	7	4	20	2	2	54.3	0.149707	0.284946			0.312673	1.10542	0.832121	3.70451		2.17924
Q9XSC5	Clusterin OS=Oryctolagus cuniculus OX=9986 GN=CLU PE=2 SV=1	CLU	0.09455	0.00444989	Down	49	29	1220	29	29	51.8	1.62338	0.434506	1.92194	2.74908	2.94276	0.523516	0.0164192	0.0323395	0.026834	0.315347
A0A5F9CQ70	Peroxiredoxin-6 OS=Oryctolagus cuniculus OX=9986 PE=3 SV=1	--	2.11525	2.38464e-05	Up	58	10	146	10	10	24.3	0.850641	0.787807	0.803341	0.658173	0.614989	1.33335	1.70951	1.66017	1.37348	1.78153
A0A5F9CVY7	Disintegrin and metalloproteinase domain-containing protein 10 OS=Oryctolagus cuniculus OX=9986 GN=ADAM10 PE=4 SV=1	ADAM10	0.346456	0.0128456	Down	20	8	66	8	8	83.9	2.02916	0.46676	2.02732	1.92188	1.71723	0.488733	0.665993	0.707173	0.546666	0.419329
A0A5F9CYL3	Inosine triphosphate pyrophosphatase OS=Oryctolagus cuniculus OX=9986 GN=ITPA PE=3 SV=1	ITPA	0.632095	0.0243374	Down	10	1	14	1	1	17.9	1.33507	1.58826	1.16269	1.20433	0.900795	0.85654	0.998926	0.766371	0.508882
A0A5F9DRD9	Adenylate kinase 2, mitochondrial OS=Oryctolagus cuniculus OX=9986 GN=AK2 PE=3 SV=1	AK2	0.633779	0.00630376	Down	11	2	15	2	2	27.7	1.07262	1.39619	1.16372	1.25571	0.920727	0.68929	0.854481			0.665185
D5FIT0	Lipoprotein lipase OS=Oryctolagus cuniculus OX=9986 GN=LPL PE=2 SV=1	LPL	0.27395	0.000817278	Down	58	18	383	18	18	52.9	1.99564	0.651108	1.50907	2.22505	2.07761	0.449997	0.475963	0.510839	0.501188	0.379213
G1SIE6	Cellular communication network factor 2 OS=Oryctolagus cuniculus OX=9986 GN=CCN2 PE=3 SV=2	CCN2	0.0427689	0.00652579	Down	56	26	287	26	26	47.8	2.24403	0.0698341	2.0938	3.23573	2.67674	0.134982	0.079159	0.0851298	0.0744114	0.0676981
G1SL93	Solute carrier family 39 member 8 OS=Oryctolagus cuniculus OX=9986 GN=SLC39A8 PE=4 SV=2	SLC39A8	4.13329	0.000100641	Up	5	1	14	1	1	46.9	0.328075	0.555563	0.329506	0.563736	0.571939	2.16826	1.08899	2.64093	1.80908	2.00108
G1SP22	1-acyl-sn-glycerol-3-phosphate acyltransferase OS=Oryctolagus cuniculus OX=9986 GN=AGPAT1 PE=3 SV=1	AGPAT1	0.263067	0.000941764	Down	26	5	58	5	5	32.2	2.3954	0.647031	1.42889	2.06979	1.96961	0.464236	0.360969	0.379807	0.515792	0.518085
G1ST24	Acetyl-CoA carboxylase OS=Oryctolagus cuniculus OX=9986 GN=ACACB PE=4 SV=3	ACACB	1.81083	0.0270704	Up	33	59	487	52	58	266.6	0.467765	1.43518	0.784136	0.34024	0.962718	1.22744	1.56591	1.61692	1.58009	1.23493
G1T188	GTP:AMP phosphotransferase AK3, mitochondrial OS=Oryctolagus cuniculus OX=9986 GN=AK3 PE=3 SV=2	AK3	0.380493	0.0391293	Down	9	2	9	2	2	25.7	0.93164	1.32744	3.1459	1.02869	0.632503	0.535837	0.708616	0.346858		0.559594
G1T1G5	Golgi phosphoprotein 3 OS=Oryctolagus cuniculus OX=9986 GN=GOLPH3 PE=3 SV=1	GOLPH3	0.275348	0.0042646	Down	11	2	10	2	2	33.7	2.14014	1.34786	0.945483	2.23888	0.875112		0.228975	0.664554	0.499714	0.269301
G1T1U7	C-1-tetrahydrofolate synthase, cytoplasmic OS=Oryctolagus cuniculus OX=9986 GN=MTHFD1 PE=3 SV=1	MTHFD1	0.460544	0.00310342	Down	8	8	29	8	8	101.2	0.963273	2.17829	1.49753	1.08499	1.17715	0.600417	0.536534	0.489973	0.927059	0.624337
G1T3S2	Receptor protein-tyrosine kinase OS=Oryctolagus cuniculus OX=9986 GN=EPHB3 PE=4 SV=3	EPHB3	0.543661	0.000530297	Down	8	6	27	6	6	117.8	1.34469	1.03945	1.65394	1.31132	1.65121	0.725348	0.931788	0.821204	0.652565	0.675054
G1T923	Renin receptor OS=Oryctolagus cuniculus OX=9986 GN=ATP6AP2 PE=4 SV=1	ATP6AP2	0.648325	0.0371887	Down	27	8	85	8	8	39.1	1.33461	0.746757	1.74832	1.45154	1.43369	0.756351	1.15018	0.834612	0.856897	0.755411
G1TEJ1	Nectin cell adhesion molecule 2 OS=Oryctolagus cuniculus OX=9986 GN=NECTIN2 PE=4 SV=2	NECTIN2	0.039163	0.00813781	Down	6	2	8	2	2	53.3	2.22886	0.119066	2.8721	0.551111	3.73071	0.0728407	0.0454305		0.0856072	0.0938179
G1TJP4	Chitinase-3-like protein 1 OS=Oryctolagus cuniculus OX=9986 GN=CHI3L1 PE=3 SV=2	CHI3L1	2.85558	0.0271129	Up	37	10	113	10	10	42.6	0.721163	0.269498	0.987428	0.50275	0.557342	2.96071	1.12078	1.54872	0.575013	2.47053
O19105	Neutral amino acid transporter B(0) OS=Oryctolagus cuniculus OX=9986 GN=SLC1A5 PE=2 SV=1	SLC1A5	2.00451	0.00369987	Up	6	2	7	2	2	56.6	0.720021	0.525078	0.85127	0.826478	1.05485	1.46906	1.18452	1.69632	2.37618	1.24726
P00919	Carbonic anhydrase 2 OS=Oryctolagus cuniculus OX=9986 GN=CA2 PE=1 SV=3	CA2	0.199835	0.0127251	Down	37	7	21	7	7	29.5	2.76806	0.87536	1.92448	1.3161	1.99223	0.211697	0.644587	0.0235528	0.737701	0.156245
P01894	RLA class I histocompatibility antigen, alpha chain 11/11 OS=Oryctolagus cuniculus OX=9986 PE=2 SV=1	--	0.222954	0.0338925	Down	29	7	30	5	7	40.4	0.879164	3.6429	1.50029	0.24505	1.07243	0.140266	0.510049	0.339226	0.261037	0.385866
P15196	Sex hormone-binding globulin OS=Oryctolagus cuniculus OX=9986 GN=SHBG PE=1 SV=2	SHBG	7.46729	0.0172355	Up	11	2	2	1	1	43.1		0.169043			0.259906	2.26594	0.561042	1.13813	0.933807	3.10878
P31097	Osteopontin OS=Oryctolagus cuniculus OX=9986 GN=SPP1 PE=2 SV=1	SPP1	0.17514	0.000868064	Down	41	7	27	7	7	35.2	3.38181	0.657064	1.63521	1.63054	1.76501	0.502973	0.147212	0.308657	0.325311	0.304305
P34826	Elongation factor 1-beta OS=Oryctolagus cuniculus OX=9986 GN=EEF1B PE=1 SV=2	EEF1B	1.85023	0.000931733	Up	24	4	13	4	4	24.7	0.763836	0.580241	0.839357	0.912905	1.02165	1.30141	1.3985	1.34265	1.95068	1.62596
P48747	Complement component C9 OS=Oryctolagus cuniculus OX=9986 GN=C9 PE=1 SV=1	C9	1.91077	0.000170782	Up	54	23	246	2	23	62.6	0.738004	0.734482	0.815389	0.85455	0.876726	1.61347	1.43392	1.74283	1.79203	1.09742
P62160	Calmodulin OS=Oryctolagus cuniculus OX=9986 GN=CALM PE=1 SV=2	CALM	0.513147	0.00123739	Down	28	4	55	4	4	16.8	1.3785	1.16672	1.48765	1.16484	1.87008	0.607245	1.0648	0.662014	0.585403	0.707352
P98137	Complement component C8 beta chain OS=Oryctolagus cuniculus OX=9986 GN=C8B PE=1 SV=1	C8B	2.14234	0.000998618	Up	17	8	31	8	8	66.8	0.904108	0.759001	0.441678	0.753341	0.819517	2.07611	1.27926	1.65979	1.2969	1.56671
Q29513	Glycine N-methyltransferase OS=Oryctolagus cuniculus OX=9986 GN=GNMT PE=1 SV=2	GNMT	2.82965	0.0080531	Up	22	4	23	4	4	32.8	0.240376	1.85403	0.272724	0.207292	0.289785	2.25131	1.45373	1.56525	1.37991	1.4545
A0A5F9C2R7	Parathyroid hormone-related protein OS=Oryctolagus cuniculus OX=9986 GN=PTHLH PE=3 SV=1	PTHLH	4.25138	0.00632818	Up	40	6	74	6	6	25.1	1.71443	0.127177	0.168861	0.175814	0.224632	0.988147	2.54095	1.35593	3.63996	1.72469
A0A5F9C3S6	Beta-1,4-galactosyltransferase OS=Oryctolagus cuniculus OX=9986 GN=SMU1 PE=3 SV=1	SMU1	0.324099	0.0061313	Down	38	12	156	12	12	51.2	1.6143	0.551529	1.85275	2.22703	2.01407	0.514	0.404937	0.48329	0.862063	0.412663
A0A5F9CFN6	Aldehyde oxidase OS=Oryctolagus cuniculus OX=9986 PE=3 SV=1	--	2.42923	0.0108992	Up	1	2	94	1	1	146.4	0.713826	0.777669		0.710321	0.370542	2.91886	1.2682	1.17664	1.25698	1.19038
A0A5F9CTG1	Neuropilin OS=Oryctolagus cuniculus OX=9986 GN=NRP1 PE=3 SV=1	NRP1	9.78152	0.0312805	Up	5	3	5	3	3	103.4	0.186974	0.146041		0.259409		0.243836	2.55774	0.682758	3.47328	2.7004
A0A5F9CUU0	Receptor protein-tyrosine kinase OS=Oryctolagus cuniculus OX=9986 GN=CSF1R PE=3 SV=1	CSF1R	0.245108	0.000693297	Down	25	15	129	15	15	101.8	1.80706	0.977211	1.58256	2.24675	1.87099	0.3969	0.188132	0.266899	0.76715	0.46056
A0A5F9CVG4	Lysyl oxidase homolog OS=Oryctolagus cuniculus OX=9986 GN=LOXL4 PE=3 SV=1	LOXL4	0.0954488	8.40793e-07	Down	52	28	218	28	28	89.2	2.15501	1.20297	1.87954	1.57555	2.54062	0.261447	0.132425	0.174956	0.148676	0.175293
A0A5F9DFJ9	Glyceraldehyde-3-phosphate dehydrogenase OS=Oryctolagus cuniculus OX=9986 PE=3 SV=1	--	1.7402	0.0151066	Up	37	10	117	10	10	35.8	0.933422	1.29665	0.679853	0.597814	0.582734	1.22139	2.09771	1.33089	1.35432	1.11393
A0A5F9DGE4	Complement subcomponent C1r OS=Oryctolagus cuniculus OX=9986 GN=C1R PE=4 SV=1	C1R	0.397668	0.00786041	Down	19	8	29	8	8	80.1	2.18682	1.49545	0.964676	1.17885	1.54627	1.28615	0.313942	0.391079	0.337982	0.602477
A0A5F9DUD7	Calcium-transporting ATPase OS=Oryctolagus cuniculus OX=9986 GN=ATP2B2 PE=3 SV=1	ATP2B2	2.1146	0.00189519	Up	23	22	152	18	23	118.5	0.44995	0.590751	0.943551	0.910848	0.904156	1.28873	1.33562	1.71991	2.03592	1.65373
G1SFR5	Peptidylglycine alpha-amidating monooxygenase OS=Oryctolagus cuniculus OX=9986 GN=PAM PE=3 SV=2	PAM	0.581069	0.0456683	Down	41	29	405	29	29	108.3	1.52563	0.627967	1.48672	1.6415	1.7447	1.01062	0.660205	0.805839	0.980247	0.625973
G1SH05	Tubulin beta chain OS=Oryctolagus cuniculus OX=9986 GN=TUBB PE=3 SV=1	TUBB	0.432328	0.0212586	Down	39	12	70	2	12	49.7	1.29549	2.02598	1.3756	1.12896	1.23649	0.146508	0.808493	0.691403	0.584489	0.822431
G1SHE6	Vesicle associated membrane protein 8 OS=Oryctolagus cuniculus OX=9986 GN=VAMP8 PE=3 SV=2	VAMP8	2.07877	0.0146936	Up	41	4	39	4	4	11.3	0.814544	0.304912	0.628006	1.18849	0.977141	1.32904	1.3503	1.53451	2.39352	1.52703
G1SI20	Isocitrate dehydrogenase [NADP] OS=Oryctolagus cuniculus OX=9986 GN=IDH1 PE=3 SV=2	IDH1	1.54948	0.00502196	Up	29	12	58	11	12	49.8	0.883109	1.12791	0.881508	0.660246	0.834153	1.33949	1.47732	1.02115	1.3382	1.62131
G1SIB7	Coagulation factor XII OS=Oryctolagus cuniculus OX=9986 GN=F12 PE=4 SV=2	F12	1.78761	0.0402975	Up	9	4	8	4	4	68	0.461396	0.924368	1.74062	0.315382	0.714579	1.50403	1.30559	1.59338	1.84949	1.17744
G1SIE3	Insulin-like growth factor-binding protein 4 OS=Oryctolagus cuniculus OX=9986 GN=IGFBP4 PE=4 SV=1	IGFBP4	0.399183	0.00210745	Down	12	2	9	2	2	28	1.87827	0.855622	1.36099	1.4982	2.14725	0.739567	0.499239	0.461309	0.879734	0.509961
G1SIP4	Sodium-dependent phosphate transport protein 2B OS=Oryctolagus cuniculus OX=9986 GN=SLC34A2 PE=3 SV=3	SLC34A2	0.269002	0.009143	Down	13	10	102	10	10	78.5	1.29647	2.14538	1.49052	1.59344	1.34719	0.594662	0.0722732	0.165858	1.18579	0.0992745
G1SK09	Long-chain-fatty-acid--CoA ligase OS=Oryctolagus cuniculus OX=9986 GN=ACSL5 PE=3 SV=3	ACSL5	1.80375	0.00385221	Up	4	3	52	3	3	73.3	0.687888	0.96708	0.633102	1.22877	0.570033	1.20354	1.44708	1.63821	1.68794	1.39494
G1SL07	Protein lin-7 homolog OS=Oryctolagus cuniculus OX=9986 GN=LIN7C PE=3 SV=2	LIN7C	0.41208	0.0135055	Down	18	3	8	3	3	21.8	1.28585	0.864896	1.32416	1.89492	2.2823	0.447665	1.33924	0.542779	0.554326	0.269281
G1SL41	Beta-glucuronidase OS=Oryctolagus cuniculus OX=9986 GN=GUSB PE=3 SV=2	GUSB	0.17388	0.000733328	Down	5	3	11	3	3	73.9	2.39993	0.922733	1.10651	1.53852	2.2199	0.151949	0.461797		0.183057	0.342126
G1SND0	Sulfhydryl oxidase OS=Oryctolagus cuniculus OX=9986 GN=QSOX1 PE=3 SV=2	QSOX1	0.366328	0.0222648	Down	37	20	192	20	20	77.6	1.18485	0.84501	1.80509	2.27305	1.82709	0.121162	0.53249	1.11248	0.719302	0.421409
G1SPV0	E2 ubiquitin-conjugating enzyme OS=Oryctolagus cuniculus OX=9986 GN=UBE2K PE=3 SV=1	UBE2K	0.215032	0.00594213	Down	22	3	6	3	3	22.4	0.364657	2.80959	1.41905	1.3784	1.78493	0.39596	0.317702	0.507443	0.196431	0.250386
G1SQ87	Profilin OS=Oryctolagus cuniculus OX=9986 GN=PFN2 PE=3 SV=2	PFN2	0.317225	0.00038725	Down	24	2	12	2	2	9.8	1.40964	1.29582	0.999074	1.05125	1.3397		0.333775			0.439682
G1SQG5	Malate dehydrogenase OS=Oryctolagus cuniculus OX=9986 GN=MDH1 PE=3 SV=1	MDH1	2.5359	0.00302809	Up	24	8	53	8	8	36.5	0.833496	0.61771	0.253856	0.553214	1.07172	1.69487	1.74973	1.79142	1.47738	1.73114
G1SQK6	Epithelial cell adhesion molecule OS=Oryctolagus cuniculus OX=9986 GN=EPCAM PE=3 SV=2	EPCAM	0.0626038	0.000126604	Down	25	6	34	6	6	34.5	1.4235	0.626304	2.51481	2.38556	2.96602	0.0849604	0.213273	0.0499732	0.20424	0.0683447
G1SQL4	Tyrosine-protein kinase OS=Oryctolagus cuniculus OX=9986 GN=JAK1 PE=3 SV=2	JAK1	6.36676	8.04621e-05	Up	5	4	12	4	4	133.1	0.406365	0.161448	0.342398	0.48292	0.340673	1.80247	1.9561	3.26162	2.77727	1.24126
G1SR53	Alpha-L-fucosidase OS=Oryctolagus cuniculus OX=9986 GN=FUCA1 PE=3 SV=3	FUCA1	0.522268	0.0223523	Down	39	15	188	15	15	53.6	1.28961	0.644363	1.66117	1.7881	1.83043	1.00948	0.747758	0.709619	0.622102	0.678503
G1SSL0	Endoplasmic reticulum resident protein 29 OS=Oryctolagus cuniculus OX=9986 GN=ERP29 PE=4 SV=2	ERP29	3.3317	0.000623542	Up	29	7	49	7	7	28.9	0.465145	1.03513	0.417793	0.489995	0.273327	1.76881	2.27295	2.06666	1.36195	1.46322
G1ST90	Cystathionine gamma-lyase OS=Oryctolagus cuniculus OX=9986 GN=CTH PE=3 SV=1	CTH	2.49034	0.040618	Up	14	5	18	5	5	44.9	0.426949	1.76502	0.318023	0.144173	0.433872	2.3915	1.76633	1.26973	0.54774	1.71495
G1STG3	Adhesion G-protein coupled receptor G1 OS=Oryctolagus cuniculus OX=9986 GN=ADGRG1 PE=4 SV=2	ADGRG1	0.412661	0.0152268	Down	2	1	4	1	1	90.4	1.34983	0.646124	1.74368	2.2436	1.78616	0.61487	0.501288	0.376573	1.19116	0.522241
G1STH4	G protein subunit alpha 13 OS=Oryctolagus cuniculus OX=9986 GN=GNA13 PE=3 SV=3	GNA13	0.419183	0.0175232	Down	29	10	72	8	10	43.9	1.27889	0.929972	1.60866	2.56627	1.13526	0.556688	0.240231	0.46143	0.8243	1.06921
G1SW00	Glutamine synthetase OS=Oryctolagus cuniculus OX=9986 GN=GLUL PE=3 SV=3	GLUL	0.125406	0.00509624	Down	12	5	42	5	5	42.1	2.94548	1.51998	2.74084	0.339425	1.47002	0.0561628	0.818345	0.0359342	0.0963659	0.123817
G1SXQ0	Glutathione transferase OS=Oryctolagus cuniculus OX=9986 GN=GSTM3 PE=3 SV=2	GSTM3	1.71121	0.0445412	Up	28	7	68	6	7	32.8	0.403748	1.79954	0.545929	0.69337	0.582389	0.956175	1.51773	1.88792	1.27262	1.25315
G1SXQ6	Lactoperoxidase OS=Oryctolagus cuniculus OX=9986 GN=LPO PE=4 SV=2	LPO	2.96819	0.0136386	Up	58	31	444	30	32	79	0.272239	0.961295	0.793194	0.563753	0.460836	1.07767	1.77189	1.76008	3.60519	0.84206
G1SXQ9	Granulocyte colony-stimulating factor OS=Oryctolagus cuniculus OX=9986 GN=CSF3 PE=3 SV=1	CSF3	6.64536	0.000615402	Up	18	2	12	2	2	21.9		0.228841	0.282271			1.26026	1.88805	1.88582	2.36005	1.09713
G1T0E5	Synaptosomal-associated protein OS=Oryctolagus cuniculus OX=9986 GN=SNAP23 PE=3 SV=1	SNAP23	1.82539	0.00377938	Up	49	7	60	7	7	23.3	0.909639	0.563349	0.670796	1.13428	0.892637	1.57279	1.28402	1.6071	1.96815	1.18112
G1T1Z5	Extracellular matrix protein 1 OS=Oryctolagus cuniculus OX=9986 GN=ECM1 PE=4 SV=3	ECM1	1.96728	0.0336814	Up	21	8	52	8	8	63.4	0.623224	0.603801	0.847925	0.928134	0.909383	2.01057	0.664106	1.12678	1.80416	2.09129
G1T2I4	Proline--tRNA ligase OS=Oryctolagus cuniculus OX=9986 GN=EPRS1 PE=3 SV=2	EPRS1	1.51293	0.00342588	Up	17	20	80	20	20	162.4	0.832775	1.27374	0.86135	0.741959	0.731065	1.34002	1.19748	1.38575	1.45628	1.33924
G1T2I7	ANKH inorganic pyrophosphate transport regulator OS=Oryctolagus cuniculus OX=9986 GN=ANKH PE=3 SV=1	ANKH	3.29713	0.00292273	Up	2	1	7	1	1	54.3	0.399548	0.779086	0.544757	0.698423	0.365666	1.79299	2.57938	2.01843	2.10308	0.696803
G1T361	Succinate--CoA ligase [GDP-forming] subunit beta, mitochondrial OS=Oryctolagus cuniculus OX=9986 GN=SUCLG2 PE=3 SV=1	SUCLG2	0.432217	0.0254475	Down	12	5	12	5	5	46.8		2.27215	1.14892	1.12752	0.7812	0.488746	0.870238		0.502693	0.441948
G1T386	Guanine deaminase OS=Oryctolagus cuniculus OX=9986 GN=GDA PE=3 SV=1	GDA	5.9116	0.000846417	Up	14	5	22	5	5	51.1	0.207846	0.226221	0.473493			1.8814	3.04277	1.25794	1.26585	1.49391
G1T3Y8	60 kDa heat shock protein, mitochondrial OS=Oryctolagus cuniculus OX=9986 GN=HSPD1 PE=3 SV=3	HSPD1	0.19513	0.0155372	Down	12	7	43	7	7	61	1.19379	2.68124	1.75198	1.16913	1.09562	0.365397	0.552693	0.286473	0.0159767	0.319379
G1T3Z1	Mannose-binding protein C OS=Oryctolagus cuniculus OX=9986 GN=MBL2 PE=4 SV=3	MBL2	0.24429	0.020776	Down	34	6	34	6	6	26.5	0.266773	1.96802	1.74725	1.39099	2.65072	0.296105	0.417308	0.51509	0.300925	0.430698
G1T4Z2	ATP-citrate synthase OS=Oryctolagus cuniculus OX=9986 GN=ACLY PE=3 SV=3	ACLY	1.86621	0.00305336	Up	27	23	200	23	23	120.8	0.86491	1.22751	0.497955	0.668108	0.672563	1.289	1.3646	1.68729	1.40437	1.59087
G1T5W7	UDP-glucose 4-epimerase OS=Oryctolagus cuniculus OX=9986 GN=GALE PE=3 SV=2	GALE	1.58311	0.038983	Up	11	4	44	4	4	43.7	0.60723	1.73443	0.704425	0.597597	0.540823	1.45646	1.34776	0.983334	1.36371	1.47325
G1T7E8	Ectonucleotide pyrophosphatase/phosphodiesterase 3 OS=Oryctolagus cuniculus OX=9986 GN=ENPP3 PE=4 SV=3	ENPP3	0.388512	0.00489015	Down	29	23	258	23	23	106.7	2.14656	1.09373	1.70963	1.55212	1.22397	0.432725	0.305913	1.18015	0.704519	0.378338
G1T7Z0	6-phosphogluconate dehydrogenase, decarboxylating OS=Oryctolagus cuniculus OX=9986 GN=PGD PE=3 SV=3	PGD	1.86607	0.0104854	Up	40	13	129	13	13	52.9	0.927748	1.08775	0.824865	0.646706	0.502693	1.0407	2.11806	1.66633	1.49432	1.12575
G1T9H4	Alpha-1,6-mannosyl-glycoprotein 2-beta-N-acetylglucosaminyltransferase OS=Oryctolagus cuniculus OX=9986 GN=MGAT2 PE=3 SV=1	MGAT2	0.264392	0.00220002	Down	7	3	13	3	3	51.5	1.97969	0.745044	1.83891	1.70705	2.27894	0.228572	0.551792	0.303993	0.877928	0.298167
G1TA83	Annexin OS=Oryctolagus cuniculus OX=9986 GN=ANXA4 PE=3 SV=3	ANXA4	0.219863	0.000143929	Down	6	2	8	2	2	36	0.996826	2.08032	2.04149	2.0266	0.888699	0.478544	0.307481	0.320521	0.266035	0.393783
G1TDA1	Platelet-derived growth factor C OS=Oryctolagus cuniculus OX=9986 GN=PDGFC PE=3 SV=1	PDGFC	0.173819	0.00851402	Down	48	16	107	16	16	38.9	2.71235	0.271037	1.60422	2.677	1.98003	0.375155	0.261944	0.279828	0.400647	0.289317
G1TET2	Lymphocyte cytosolic protein 1 OS=Oryctolagus cuniculus OX=9986 GN=LCP1 PE=4 SV=2	LCP1	1.94659	0.0214799	Up	26	13	66	13	13	71.3	0.853062	0.702069	0.84394	0.723039	0.799595	1.14593	3.05791	1.12419	1.07133	1.23458
G1TTH9	Laminin subunit alpha 1 OS=Oryctolagus cuniculus OX=9986 GN=LAMA1 PE=4 SV=2	LAMA1	0.363232	0.0126996	Down	6	15	44	15	15	332	2.62433	0.536438	1.394	1.39506	2.10793	0.528447	0.608405	0.496618	0.728619	0.564745
G1TVS4	Hemopexin OS=Oryctolagus cuniculus OX=9986 GN=TRIM3 PE=3 SV=2	TRIM3	2.00626	0.00187338	Up	58	20	422	3	23	51.6	0.797561	0.915657	0.752098	0.750964	0.636158	1.8822	1.18342	2.10551	1.52457	1.03329
G1U1Q8	Macrophage migration inhibitory factor OS=Oryctolagus cuniculus OX=9986 GN=MIF PE=3 SV=1	MIF	1.92133	0.00875863	Up	18	2	12	2	2	12.4	0.461468	1.19455	0.675829	0.837462	0.690109	1.41698	2.22634	1.42701	1.22127	1.1236
G1U276	Succinate--CoA ligase [ADP-forming] subunit beta, mitochondrial OS=Oryctolagus cuniculus OX=9986 GN=SUCLA2 PE=3 SV=2	SUCLA2	0.639812	0.0369355	Down	2	1	1	1	1	58.4		1.20004	1.5239	1.2861	1.3383	0.717415	1.38567	0.577267	0.592758	1.00429
G1U2B5	Pyridoxal kinase OS=Oryctolagus cuniculus OX=9986 GN=PDXK PE=3 SV=2	PDXK	2.53181	0.0424509	Up	23	6	49	6	6	34.8	0.88023	1.49382	0.179963	0.159733	0.471404	1.18186	1.68727	2.0798	1.36423	1.75105
G1U3P1	Sorting nexin 33 OS=Oryctolagus cuniculus OX=9986 GN=SNX33 PE=3 SV=2	SNX33	4.14399	0.00774629	Up	5	2	4	2	2	60		0.642722	0.270379	0.389086	0.50857	1.96767	1.26766	2.76596	2.76632	0.612087
G1U3P2	Hepcidin antimicrobial peptide OS=Oryctolagus cuniculus OX=9986 GN=HAMP PE=3 SV=1	HAMP	4.74786	0.00347625	Up	18	1	8	1	1	8.9		0.307308	0.348995	0.475396		0.881954	2.18658	1.09894	3.08157	1.7062
G1U461	Proprotein convertase subtilisin/kexin type 9 OS=Oryctolagus cuniculus OX=9986 GN=PCSK9 PE=3 SV=2	PCSK9	0.569748	0.0292596	Down	20	9	64	9	9	71.2	1.36082	1.37053	1.29	1.01805	1.75145	1.00572	0.470926	1.44039	0.455451	0.496578
G1U6B2	Delta-aminolevulinic acid dehydratase OS=Oryctolagus cuniculus OX=9986 GN=ALAD PE=3 SV=2	ALAD	5.26686	0.000232709	Up	43	10	88	10	10	36.1	0.333116	0.761158	0.389234	0.206652	0.202017	1.47125	2.01368	2.39185	1.3623	2.72674
G1U7S4	Phosphoglycerate mutase OS=Oryctolagus cuniculus OX=9986 GN=PGAM2 PE=1 SV=1	PGAM2	0.438539	0.0378302	Down	8	2	13	2	2	28.6	1.8342	1.62314	1.84937	0.50312	1.43881	0.290402	1.2392	0.630269	0.548531	0.470406
G1U978	Cell division control protein 42 homolog OS=Oryctolagus cuniculus OX=9986 PE=3 SV=2	--	4.07126	0.000340713	Up	49	8	49	7	8	24.6	0.349393	0.616874	0.516532	0.44326	0.432032	0.923557	1.77753	2.73662	1.44418	2.71851
G1U9S2	Albumin OS=Oryctolagus cuniculus OX=9986 GN=ALB PE=1 SV=1	ALB	1.78334	0.000895059	Up	95	106	8257	94	108	68.9	0.7031	0.686934	0.828735	0.852165	1.12724	1.52972	1.24344	1.62105	1.81308	1.2795
G1U9U2	Coagulation factor IX OS=Oryctolagus cuniculus OX=9986 GN=F9 PE=4 SV=1	F9	2.40568	5.44176e-06	Up	7	2	10	2	2	52.1	0.714526	0.707031	0.644365	0.570592	0.808627	1.42507	1.54191	1.96318	1.54544	1.81229
P06912	Retinol-binding protein 4 OS=Oryctolagus cuniculus OX=9986 GN=RBP4 PE=1 SV=2	RBP4	1.69688	0.00355496	Up	53	9	127	9	9	23.1	0.727496	0.884967	0.900061	0.631872	1.14542	1.3229	1.30515	1.82352	1.66532	1.16242
P07452	Carbonic anhydrase 1 (Fragment) OS=Oryctolagus cuniculus OX=9986 GN=CA1 PE=2 SV=1	CA1	0.503144	0.00269005	Down	36	5	16	5	5	25.7	1.67733	1.37516	1.22389		1.59441	0.524184	1.06388	0.800548	0.566649	0.737056
P07489	Transthyretin OS=Oryctolagus cuniculus OX=9986 GN=TTR PE=1 SV=1	TTR	1.92178	0.00118315	Up	85	9	323	9	9	13.6	0.670316	0.870683	0.911278	0.563439	0.967131	1.35116	1.33896	2.00804	1.68179	1.27418
P07855	Fatty acid synthase (Fragment) OS=Oryctolagus cuniculus OX=9986 GN=FASN PE=1 SV=1	FASN	2.5595	0.00225599	Up	28	2	48	2	2	7	0.358798	1.35566	0.473779	0.46199	0.549742	1.25695	1.5992	1.8214	1.82449	1.68827
P23775	Corticosteroid-binding globulin OS=Oryctolagus cuniculus OX=9986 GN=SERPINA6 PE=1 SV=1	SERPINA6	0.0796025	1.99156e-05	Down	23	7	47	7	7	42.3	1.06528	0.897876	2.62306	1.79603	3.28277	0.167691	0.118796	0.212833	0.15122	0.118821
P26202	15 kDa protein A OS=Oryctolagus cuniculus OX=9986 PE=1 SV=2	--	13.4888	0.0108583	Up	41	5	35	5	5	15.7	0.131866	0.183546	0.137388	0.328834	0.0727435	0.608138	9.02008	0.591356	0.745698	0.559244
P41975	Extracellular superoxide dismutase [Cu-Zn] OS=Oryctolagus cuniculus OX=9986 GN=SOD3 PE=2 SV=2	SOD3	0.206421	0.00514825	Down	55	8	114	8	8	25.7	2.18207	0.383149	2.46606	2.00768	1.96402	0.52283	0.401333	0.213737	0.437924	0.282575
P50418	Alpha-S2-casein-like A OS=Oryctolagus cuniculus OX=9986 GN=CSN1S2A PE=2 SV=1	CSN1S2A	1.84394	0.000579308	Up	86	20	6132	20	20	21.3	0.639348	0.781762	0.985028	0.748704	0.910401	1.09898	1.73532	1.62567	1.41918	1.61694
P55057	Apolipoprotein C-IV OS=Oryctolagus cuniculus OX=9986 GN=APOC4 PE=1 SV=1	APOC4	0.347593	0.00931985	Down	7	1	5	1	1	14.1	1.3061	0.808901	1.1045	2.72141	1.53322	0.282234		0.489891	0.738635	0.567603
P98136	Complement component C8 alpha chain OS=Oryctolagus cuniculus OX=9986 GN=C8A PE=1 SV=1	C8A	1.8969	0.00681915	Up	16	5	50	5	5	65.3	0.681688	1.03904	0.70007	0.61121	0.909103	2.25452	1.27346	1.4951	1.50445	0.948345
Q28679	Complement component C8 gamma chain OS=Oryctolagus cuniculus OX=9986 GN=C8G PE=2 SV=1	C8G	1.60935	0.00675589	Up	15	2	19	2	2	21.9	0.765812	0.820656	0.819254	0.661128	1.33109	1.38199	1.14144	1.72313	1.30486	1.5264
Q8WN94	Acyl-CoA-binding protein OS=Oryctolagus cuniculus OX=9986 GN=DBI PE=3 SV=3	DBI	2.86289	0.00285493	Up	41	3	45	3	3	9.9	0.544896	1.30025	0.352378	0.383733	0.355214	1.50123	1.83312	2.20573	1.07716	1.78955
U3KPG6	Intercellular adhesion molecule 1 OS=Oryctolagus cuniculus OX=9986 GN=ICAM1 PE=3 SV=1	ICAM1	0.268827	0.0139994	Down	16	7	38	7	7	57.5	1.43532	0.420471	2.37151	2.42584	1.87474	0.717256	0.204321	0.316894	0.352835	0.701219
A0A0A0MQP7	Actin, aortic smooth muscle OS=Oryctolagus cuniculus OX=9986 GN=ACTA2 PE=3 SV=1	ACTA2	0.617792	0.0163709	Down	28	10	232	6	6	52.4	1.52473	1.25313	1.32887	1.26119	1.25367	0.645186	1.53717	0.610765	0.705475	0.592177
A0A140TAW0	Calumenin OS=Oryctolagus cuniculus OX=9986 GN=CALU PE=3 SV=1	CALU	2.23367	0.0300789	Up	35	7	63	7	7	37	0.535766	1.21602	0.353617	0.541404	0.797	2.54273	2.10287	0.895507	0.865308	1.28591
A0A5F9C145	Alpha-mannosidase OS=Oryctolagus cuniculus OX=9986 GN=MAN2A1 PE=3 SV=1	MAN2A1	0.539802	0.0446845	Down	20	18	132	17	18	131.7	1.43651	0.569271	1.81715	1.83216	1.52499	0.876314	0.854226	0.563639	0.834701	0.746945
A0A5F9C1A5	Alpha-mannosidase OS=Oryctolagus cuniculus OX=9986 PE=3 SV=1	--	0.548286	0.0185367	Down	18	14	129	4	13	116.3	1.90754	0.769773	1.63516	1.15456	1.61813	0.759316	0.851932	1.00332	0.521643	0.748479
A0A5F9C2N4	NAD(P)(+)--arginine ADP-ribosyltransferase OS=Oryctolagus cuniculus OX=9986 GN=ART3 PE=3 SV=1	ART3	0.00970759	0.0224548	Down	19	8	28	8	8	47.2	0.199084	0.0611334	0.182073	9.70539	0.0430931	0.0173314	0.0628609	0.0092731	0.00537232	0.00409027
A0A5F9C353	Exostosin glycosyltransferase 2 OS=Oryctolagus cuniculus OX=9986 GN=EXT2 PE=3 SV=1	EXT2	1.70017	0.0223555	Up	1	1	1	1	1	99.7	0.606569		0.991688	1.05784	0.848968	2.03355	1.43158		1.34952	1.14457
A0A5F9C3S2	S-formylglutathione hydrolase OS=Oryctolagus cuniculus OX=9986 PE=3 SV=1	--	2.35723	0.0351709	Up	12	2	7	2	2	27.7	0.104134	1.18755	0.606106	0.561071	0.94295	1.58393	1.58677	2.14	1.29346	1.41468
A0A5F9C3U6	Argininosuccinate lyase OS=Oryctolagus cuniculus OX=9986 PE=3 SV=1	--	2.49844	0.00268158	Up	1	1	6	1	1	74.6	0.406538	1.35935	0.590369	0.408429	0.455307	1.43074	2.0783	1.55388	1.34425	1.63779
A0A5F9C445	Protein transport protein Sec61 subunit beta OS=Oryctolagus cuniculus OX=9986 PE=3 SV=1	--	1.54652	0.0451953	Up	27	2	5	2	2	10	0.740697	1.38992	0.889735	0.687311	0.593671	1.22236	1.29025	1.44977	0.862385	1.82731
A0A5F9C487	Ornithine aminotransferase OS=Oryctolagus cuniculus OX=9986 GN=OAT PE=3 SV=1	OAT	0.237336	0.0453104	Down	9	3	7	1	3	48.9	1.03541	3.28128	1.62577	0.481397	0.35794	0.232075		0.477474	0.346128	0.231975
A0A5F9C4I8	Amyloid beta precursor like protein 2 OS=Oryctolagus cuniculus OX=9986 GN=APLP2 PE=3 SV=1	APLP2	0.330102	0.03787	Down	3	2	9	2	2	84.2	2.02901	0.331876	2.19505	2.09812	1.65183	0.40893	0.34642	0.504299	0.784179	0.69796
A0A5F9C6B1	UDP-glucose glycoprotein glucosyltransferase 1 OS=Oryctolagus cuniculus OX=9986 GN=UGGT1 PE=3 SV=1	UGGT1	0.388061	0.00113824	Down	18	25	138	25	25	174.5	1.39674	0.865151	1.495	2.15207	1.85672	0.560448	0.419089	0.736904	0.728115	0.569008
A0A5F9C6G2	C-X-C motif chemokine OS=Oryctolagus cuniculus OX=9986 PE=3 SV=1	--	2.2194	0.0116916	Up	12	1	14	1	1	15.7	0.539903	0.700526	0.83558	0.823532	0.811536	0.787611	1.93014	1.46589	2.74595	1.30679
A0A5F9C754	Signal peptide peptidase like 2A OS=Oryctolagus cuniculus OX=9986 GN=SPPL2A PE=3 SV=1	SPPL2A	1.75948	0.0357736	Up	4	2	2	2	2	62.1	0.7144	0.731669	1.08681	0.705132	0.943951	2.39414	1.56396	0.934109	1.57023	0.89566
A0A5F9C877	Slit guidance ligand 2 OS=Oryctolagus cuniculus OX=9986 GN=SLIT2 PE=4 SV=1	SLIT2	0.198329	0.00310202	Down	4	4	10	4	4	171.1	1.23633	1.21171	2.35854	2.8007	0.965947	0.150041	1.09304	0.233722	0.107559	0.115957
A0A5F9C8B8	Protein tweety homolog OS=Oryctolagus cuniculus OX=9986 GN=TTYH3 PE=3 SV=1	TTYH3	0.215687	0.0363511	Down	8	5	6	5	5	80.7	1.36043	0.296711	1.48377	1.29772	3.99573	0.224216	0.282081	0.698897	0.250153
A0A5F9C8D3	Cofilin-1 OS=Oryctolagus cuniculus OX=9986 PE=3 SV=1	--	0.48012	0.00777874	Down	12	2	19	2	2	17.4	1.92138	1.11941	1.29902	1.37752	1.46029	0.457657	1.13093	0.389592	0.510694	0.957242
A0A5F9C8F6	Tenascin C OS=Oryctolagus cuniculus OX=9986 GN=TNC PE=3 SV=1	TNC	4.59788	0.00854982	Up	27	43	199	43	43	241.1	0.331146	0.115547	0.807528	0.433326	0.484442	4.49529	2.11692	1.01798	1.50195	0.854404
A0A5F9C8G2	1,4-alpha-glucan branching enzyme OS=Oryctolagus cuniculus OX=9986 GN=GBE1 PE=3 SV=1	GBE1	0.32189	0.00311825	Down	20	13	52	13	13	82.5	2.18257	1.49309	1.39509	1.65646	1.12072	0.675032	0.192531	0.62984	0.761685	0.267081
A0A5F9C9F1	Creatine kinase OS=Oryctolagus cuniculus OX=9986 PE=3 SV=1	--	3.56819	0.00746971	Up	10	2	11	1	1	38	0.136926	1.57279	0.387577	0.222166	0.158059	1.13948	2.60228	1.12671	2.0625	1.90928
A0A5F9C9J7	Dipeptidase 2 OS=Oryctolagus cuniculus OX=9986 GN=DPEP2 PE=4 SV=1	DPEP2	3.61271	0.00134376	Up	3	1	1	1	1	52.9	0.390603	0.451136	0.326697	0.71278	0.840964	3.05869		1.48545	1.46977	1.85366
A0A5F9C9N2	Calcium-transporting ATPase OS=Oryctolagus cuniculus OX=9986 PE=3 SV=1	--	10.0378	5.25966e-06	Up	3	2	7	2	2	101	0.180436	0.456385	0.178155	0.161909	0.152051	1.71515	2.74304	2.7368	2.24255	1.89454
A0A5F9C9Q9	Filamin-B OS=Oryctolagus cuniculus OX=9986 GN=FLNB PE=3 SV=1	FLNB	0.0594691	1.23325e-06	Down	9	19	76	17	19	283	3.00283	1.47124	1.20423	1.90192	1.85434	0.101015	0.127652	0.122746	0.0606154	0.149036
A0A5F9C9Z8	SPARC (osteonectin), cwcv and kazal like domains proteoglycan 1 OS=Oryctolagus cuniculus OX=9986 GN=SPOCK1 PE=4 SV=1	SPOCK1	16.686	0.0271292	Up	37	11	40	11	11	51.6	0.00528868	0.226641	0.0101619	0.315988	0.212255	0.117532	2.65934	4.44532	5.12229	0.509354
A0A5F9CAA7	Glutathione transferase OS=Oryctolagus cuniculus OX=9986 GN=MGST1 PE=3 SV=1	MGST1	0.616297	0.00711989	Down	9	1	9	1	1	16.8	1.16994	1.50841	1.01394	1.27095	1.21711	0.594896	0.720974		0.663357	1.06792
A0A5F9CAP0	Complement factor I OS=Oryctolagus cuniculus OX=9986 PE=4 SV=1	--	1.61648	0.0174223	Up	26	13	133	12	12	68.2	0.63363	0.979401	0.82918	0.880697	1.06464	1.62899	1.00394	1.53062	1.89624	1.03258
A0A5F9CC91	Acetoacetyl-CoA synthetase OS=Oryctolagus cuniculus OX=9986 GN=AACS PE=3 SV=1	AACS	3.01569	0.000959251	Up	13	7	52	7	7	68.3	0.508368	0.964334	0.618063	0.329412	0.493015	1.49004	2.31441	2.39195	1.28952	1.29936
A0A5F9CDS8	Syndecan OS=Oryctolagus cuniculus OX=9986 PE=3 SV=1	--	2.96176	0.00196286	Up	10	2	10	2	2	24.2	0.280149	0.358665	0.798779	0.657926	0.950404	1.9768	2.34081	1.82621	1.64362	1.23385
A0A5F9CE99	Protein kinase domain-containing protein OS=Oryctolagus cuniculus OX=9986 PE=3 SV=1	--	0.435611	0.00122002	Down	17	4	14	4	4	40.6	0.967059	2.18883	1.33601	1.09413	1.39009	0.492042	0.775775	0.490917	0.648251	0.631889
A0A5F9CF82	Staphylococcal nuclease domain-containing protein OS=Oryctolagus cuniculus OX=9986 GN=SND1 PE=4 SV=1	SND1	1.80279	0.0397335	Up	22	18	118	1	19	117.4	0.750219	1.87055	0.533901	0.383591	0.309512	1.10674	1.41511	1.44236	1.21139	1.76113
A0A5F9CGP0	Histone H4 OS=Oryctolagus cuniculus OX=9986 PE=3 SV=1	--	0.493937	0.0353464	Down	29	6	74	6	6	20.1	1.5033	1.93814	1.43097	0.818059	1.11317	0.220487	2.48537	0.149612	0.225948	0.279156
A0A5F9CH05	Vacuolar protein-sorting-associated protein 25 OS=Oryctolagus cuniculus OX=9986 GN=VPS25 PE=3 SV=1	VPS25	1.54491	0.0449511	Up	9	1	2	1	1	20.8	0.7444	0.789563		1.18956	0.810644	0.807666	1.34075	1.44953	1.55971	1.66732
A0A5F9CHA2	Galactocerebrosidase OS=Oryctolagus cuniculus OX=9986 GN=GALC PE=3 SV=1	GALC	0.0780119	0.0289296	Down	5	4	15	4	4	81.1	4.20484	0.202655	0.555577	4.56412	0.280483	0.275231	0.0509728	0.0432108	0.137371	0.25833
A0A5F9CI48	Matrix metallopeptidase 15 OS=Oryctolagus cuniculus OX=9986 GN=MMP15 PE=3 SV=1	MMP15	0.373384	0.0451619	Down	16	7	37	7	7	75.4	1.97406	0.707117	1.8219	1.6934	1.67429	0.76181	0.0770061	0.121857	0.926301	1.05184
A0A5F9CIT9	Peptidyl-prolyl cis-trans isomerase OS=Oryctolagus cuniculus OX=9986 GN=PPIC PE=3 SV=1	PPIC	0.228809	0.000101958	Down	26	4	37	4	4	25.9	2.13958	1.05466	1.45356	1.81922	2.08719	0.393477	0.249707	0.660793	0.356461	0.296845
A0A5F9CKI8	FAT atypical cadherin 2 OS=Oryctolagus cuniculus OX=9986 GN=FAT2 PE=4 SV=1	FAT2	0.286813	0.0320283	Down	8	28	77	28	28	470.6	1.80725	0.29071	2.58711	1.78223	2.12117	0.382402	0.578164	0.550757	0.518714	0.433242
A0A5F9CLH7	Palmitoyl-protein thioesterase 2 OS=Oryctolagus cuniculus OX=9986 PE=3 SV=1	--	0.526664	0.0172482	Down	16	4	32	4	4	34.8	1.71834	0.933266	1.67803	1.59241	1.24246	0.901519	0.450936	0.892067	1.1107	0.418068
A0A5F9CLJ8	Endoplasmic reticulum oxidoreductase 1 alpha OS=Oryctolagus cuniculus OX=9986 GN=ERO1A PE=3 SV=1	ERO1A	3.53639	0.030472	Up	6	2	14	1	2	54.5	0.268398	0.71019		0.887752	0.303703	0.982572		2.7654		2.00762
A0A5F9CMN2	Protein-tyrosine-phosphatase OS=Oryctolagus cuniculus OX=9986 GN=PTPRK PE=3 SV=1	PTPRK	0.14689	0.000504477	Down	10	10	71	10	10	162.8	1.11408	0.799521	2.3285	2.96477	1.97152	0.224814	0.13576	0.539188	0.293528	0.15492
A0A5F9CPN6	Paraoxonase OS=Oryctolagus cuniculus OX=9986 GN=PON3 PE=3 SV=1	PON3	1.9809	0.00216389	Up	12	4	21	3	3	39.5	0.6326	0.863707	0.86269	0.834999	0.699281	1.30955	0.954674	1.59639	2.0532	1.79837
A0A5F9CQ28	Polypeptide N-acetylgalactosaminyltransferase OS=Oryctolagus cuniculus OX=9986 GN=GALNT7 PE=3 SV=1	GALNT7	0.199263	0.000212577	Down	4	2	8	2	2	72.3	1.45388	0.972531	1.94371	2.10577	2.30646	0.161052	0.365411	0.561771	0.371006	0.290756
A0A5F9CQC5	AP complex subunit beta OS=Oryctolagus cuniculus OX=9986 GN=AP1B1 PE=3 SV=1	AP1B1	1.77376	0.0176554	Up	11	7	23	5	6	96.7	0.643376	1.5752	0.588873	0.584976	0.565402	1.36172	1.29761	1.01399	1.6056	1.74132
A0A5F9CQS0	Catenin beta 1 OS=Oryctolagus cuniculus OX=9986 GN=CTNNB1 PE=3 SV=1	CTNNB1	0.0194159	0.00218759	Down	8	5	28	4	4	78.9	1.38204	0.297814	0.932988	2.04574	2.65379		0.0256961	0.0310945
A0A5F9CRF1	Integral membrane protein 2 OS=Oryctolagus cuniculus OX=9986 GN=ITM2B PE=3 SV=1	ITM2B	2.89277	0.0107128	Up	21	5	38	5	5	33.1	0.363086	1.12582	0.567643	0.326009	0.551175	1.266	3.64545	1.23853	1.00122	1.33543
A0A5F9CT46	Ras-related protein Rab-21 OS=Oryctolagus cuniculus OX=9986 GN=RAB21 PE=3 SV=1	RAB21	1.71276	0.0257617	Up	8	2	9	2	2	30	0.674103	0.848257	0.684633	1.3539	0.7318	0.979636	1.33668	1.51905	2.32454	1.19243
A0A5F9CU78	Nidogen 2 OS=Oryctolagus cuniculus OX=9986 GN=NID2 PE=4 SV=1	NID2	0.0743744	0.0391326	Down	10	9	26	9	9	150.6	0.986528	0.103976	2.90441	0.554637	4.7673	0.143864		0.113152	0.135898	0.161434
A0A5F9CV29	Serine peptidase inhibitor, Kunitz type 2 OS=Oryctolagus cuniculus OX=9986 GN=SPINT2 PE=4 SV=1	SPINT2	6.11634	0.00206085	Up	28	4	12	4	4	21.2	0.141091	0.690461	0.365153	0.338612	0.198828	0.927313	4.14258	1.96145	2.63879	0.936482
A0A5F9CV98	UTP--glucose-1-phosphate uridylyltransferase OS=Oryctolagus cuniculus OX=9986 PE=3 SV=1	--	3.97528	7.2126e-05	Up	27	11	64	11	11	55.6	0.547431	0.766975	0.382519	0.35707	0.312798	1.9076	2.34165	1.95731	1.2931	1.90901
A0A5F9CWN7	RAB11 family interacting protein 5 OS=Oryctolagus cuniculus OX=9986 GN=RAB11FIP5 PE=3 SV=1	RAB11FIP5	4.9668	0.00616838	Up	3	3	5	3	3	139		0.162021	0.0922115	1.23281	0.0892495	1.94174	2.11402	1.60788	3.01118	1.11157
A0A5F9CZC1	Abl interactor 1 OS=Oryctolagus cuniculus OX=9986 GN=ABI1 PE=3 SV=1	ABI1	0.0699939	0.0106141	Down	7	2	8	2	2	51.8	2.4941	0.127255	3.04874	3.73765	0.614315	0.126916	0.147135	0.107784	0.173756	0.145892
A0A5F9CZT7	Heterogeneous nuclear ribonucleoprotein A1 OS=Oryctolagus cuniculus OX=9986 PE=4 SV=1	--	0.129796	0.00775174	Down	33	8	34	1	9	34.2	0.461917	4.47628	0.954135	0.398873	1.10065	0.0387068	0.854052	0.0183164	0.0274854	0.0208701
A0A5F9D0R6	Heat shock 70 kDa protein 13 OS=Oryctolagus cuniculus OX=9986 GN=HSPA13 PE=3 SV=1	HSPA13	0.665146	0.0141125	Down	27	10	95	10	10	50.4	1.60213	1.00973	1.22686	1.10004	1.61397	0.934649	0.835801	0.871832	0.844085	0.872156
A0A5F9D150	Fibulin-5 OS=Oryctolagus cuniculus OX=9986 GN=FBLN5 PE=3 SV=1	FBLN5	1.78347	0.0301328	Up	2	1	8	1	1	45.5	0.892337	0.413113	0.832242	0.983128	1.14307	1.13497	0.98121	1.61267	2.07561	1.80007
A0A5F9D221	Sulfatase domain-containing protein OS=Oryctolagus cuniculus OX=9986 PE=3 SV=1	--	0.536233	0.0288384	Down	10	4	24	4	4	64.1	1.64	0.68441	1.77447	1.43644	1.61086	0.983586	0.848914	0.414124	0.806241	0.779152
A0A5F9D355	Peptidylprolyl isomerase OS=Oryctolagus cuniculus OX=9986 GN=FKBP2 PE=4 SV=1	FKBP2	2.67478	0.0147277	Up	38	5	35	5	5	15.9	0.328736	1.72942	0.187269	0.384159	0.420776	1.65565	2.23801	1.27583	2.08236	0.907209
A0A5F9D376	Exportin-2 OS=Oryctolagus cuniculus OX=9986 GN=CSE1L PE=3 SV=1	CSE1L	0.553274	0.0468673	Down	4	3	6	3	3	110.3	1.27398	2.00271	1.03802	1.09058	1.09153	0.312316	1.02694	0.453721	0.425067	1.37648
A0A5F9D390	Aldehyde dehydrogenase OS=Oryctolagus cuniculus OX=9986 GN=ALDH3A2 PE=3 SV=1	ALDH3A2	1.69892	0.0222754	Up	2	1	6	1	1	56.8	1.21447	0.674278	0.851694	1.01374	0.569538	1.30922	1.30343	1.02742	2.26112	1.44447
A0A5F9D5R0	Protein O-glucosyltransferase 2 OS=Oryctolagus cuniculus OX=9986 GN=POGLUT2 PE=3 SV=1	POGLUT2	0.260183	0.000828507	Down	14	4	12	4	4	56.5	0.862589	1.31152	1.78078	1.73862	2.58992	0.399223	0.418778	0.570006	0.559293	0.207905
A0A5F9D5Y7	RNA-binding protein EWS OS=Oryctolagus cuniculus OX=9986 PE=3 SV=1	--	0.395945	0.0129045	Down	2	1	2	1	1	61.3	1.53536	1.44341	1.86297	0.84995	1.31253	0.284469	1.06172	0.591666		0.280774
A0A5F9D806	Signal transducer and activator of transcription OS=Oryctolagus cuniculus OX=9986 GN=STAT1 PE=3 SV=1	STAT1	0.196496	0.0076837	Down	4	3	8	3	3	92.1	1.62192	3.27144	0.866161	0.580242	1.2667	0.117886	0.132629	0.438274	0.082044	0.723808
A0A5F9D8X3	Matrilin 2 OS=Oryctolagus cuniculus OX=9986 GN=MATN2 PE=4 SV=1	MATN2	1.50035	0.0429652	Up	3	3	8	3	3	106.9	1.5735	0.603226	0.705985	0.7584	0.981475	1.52874	1.64121	1.54059	1.1289	1.09606
A0A5F9DAG8	Fructose-bisphosphatase OS=Oryctolagus cuniculus OX=9986 PE=3 SV=1	--	1.53933	0.0422189	Up	14	2	3	2	2	37.3	1.15474	1.01752	0.592778	0.845617	0.856777	0.815504	1.85512	1.41202	1.42071	1.37348
A0A5F9DAX7	Aggrecan core protein OS=Oryctolagus cuniculus OX=9986 GN=ACAN PE=3 SV=1	ACAN	0.357456	0.00142007	Down	25	34	706	34	34	211.5	1.12522	0.91441	1.76589	1.91973	2.16776	0.609011	0.417249	0.386243	0.77836	0.630537
A0A5F9DBW0	Lipid droplet-associated hydrolase OS=Oryctolagus cuniculus OX=9986 GN=LDAH PE=3 SV=1	LDAH	0.265342	0.000949038	Down	21	6	29	6	6	31.8	2.65977	1.13765	1.11959	1.88814	1.51092	0.33725	0.291131	0.832872	0.493016	0.252333
A0A5F9DBY7	Kinesin family member 13A OS=Oryctolagus cuniculus OX=9986 GN=KIF13A PE=3 SV=1	KIF13A	3.3755	3.28854e-05	Up	1	1	10	1	1	202	0.4814		0.505179		0.51944	2.04206	1.34047	1.43376	1.76023	1.89608
A0A5F9DC05	Coagulation factor X OS=Oryctolagus cuniculus OX=9986 GN=F10 PE=4 SV=1	F10	1.60635	0.0495767	Up	8	4	54	4	4	53.7	0.326175	0.812937	1.10846	0.966238	1.19759	1.37039	1.49872	1.66486	1.34361	1.20866
A0A5F9DCR7	ATP-dependent RNA helicase DDX1 OS=Oryctolagus cuniculus OX=9986 GN=DDX1 PE=3 SV=1	DDX1	0.575992	0.0394685	Down	15	8	54	8	8	73.9	0.887978	2.36894	1.10882	0.826809	1.14351	0.820907	0.819696	0.638038	0.638539	0.732335
A0A5F9DDJ5	Alpha-mannosidase OS=Oryctolagus cuniculus OX=9986 PE=3 SV=1	--	0.251722	0.0146057	Down	14	10	114	1	1	113.1	1.92614	0.457783	1.67995	1.78119	1.53198	0.490038		0.376336		0.247804
A0A5F9DE69	Transmembrane 9 superfamily member OS=Oryctolagus cuniculus OX=9986 GN=TM9SF4 PE=3 SV=1	TM9SF4	0.658918	0.000217775	Down	3	1	10	1	1	73.3	1.28903	1.22275	1.29171	1.22248	1.24732		1.00473	0.760509	0.766991	0.774633
A0A5F9DEV8	Annexin OS=Oryctolagus cuniculus OX=9986 GN=ICE2 PE=3 SV=1	ICE2	0.412484	0.000675068	Down	40	14	106	14	14	43.6	1.74363	1.21395	1.09955	1.94053	1.44636	0.875489	0.732001	0.542568	0.462038	0.458443
A0A5F9DG82	Glucose-6-phosphate 1-dehydrogenase OS=Oryctolagus cuniculus OX=9986 GN=G6PD PE=3 SV=1	G6PD	6.0498	0.000398929	Up	34	15	98	2	14	59.9	0.215062	0.911387	0.223617	0.168129	0.154975	2.69271	2.34782	2.14045	1.29593	1.64544
A0A5F9DIY4	Myosin IC OS=Oryctolagus cuniculus OX=9986 GN=MYO1C PE=3 SV=1	MYO1C	0.371659	0.000321736	Down	11	11	55	11	11	114.2	1.50958	0.974177	1.46011	1.5763	2.28894	0.443634	0.645388	0.735686	0.519511	0.558104
A0A5F9DJ86	ADAM metallopeptidase domain 15 OS=Oryctolagus cuniculus OX=9986 GN=ADAM15 PE=4 SV=1	ADAM15	0.646456	0.000691863	Down	2	1	10	1	1	88.3	1.21344	1.10499	1.68183	1.33306	1.24463	0.921229	0.928607	0.820614	0.82016	0.761751
A0A5F9DJT9	Protein-tyrosine-phosphatase OS=Oryctolagus cuniculus OX=9986 GN=PTPRF PE=3 SV=1	PTPRF	0.535903	0.000340114	Down	10	13	79	11	13	196.1	1.14115	1.19547	1.49815	1.66641	1.46239	0.637174	0.64641	0.670787	0.91178	0.865644
A0A5F9DKU9	Glypican 4 OS=Oryctolagus cuniculus OX=9986 GN=GPC4 PE=3 SV=1	GPC4	0.298052	0.00761555	Down	20	8	65	8	8	62.7	1.58549	0.689195	1.56386	2.01081	2.38196	1.22314	0.321037	0.174961	0.306505	0.427716
A0A5F9DLC0	Creatine kinase OS=Oryctolagus cuniculus OX=9986 PE=3 SV=1	--	2.44217	0.0186694	Up	32	8	40	3	9	47.5	0.165622	1.65251	0.334724	0.619528	0.498112	1.259	1.77449	1.73114	2.06814	1.15436
A0A5F9DLT8	Clat_adaptor_s domain-containing protein OS=Oryctolagus cuniculus OX=9986 PE=3 SV=1	--	1.63089	0.0185128	Up	2	1	10	1	1	47.1	0.89911	1.47863	0.586685	0.623202	0.594785	1.55646	1.12534	1.27327	1.36778	1.4982
A0A5F9DM38	T-complex protein 1 subunit beta OS=Oryctolagus cuniculus OX=9986 GN=CCT2 PE=3 SV=1	CCT2	0.462851	0.0328177	Down	30	12	38	12	12	62.5	1.85016	1.6164	1.21959	1.02409	1.40441	1.23695	0.202198	1.26277	0.348291	0.242822
A0A5F9DPB6	Mannan binding lectin serine peptidase 1 OS=Oryctolagus cuniculus OX=9986 GN=MASP1 PE=4 SV=1	MASP1	0.313325	7.35962e-05	Down	4	2	10	2	2	81.3		1.7952	1.29363		1.7553	0.529022	0.458841		0.526244	0.509609
A0A5F9DPL1	L-lactate dehydrogenase OS=Oryctolagus cuniculus OX=9986 GN=LDHB PE=3 SV=1	LDHB	1.59059	0.0411955	Up	39	12	199	11	12	36.6	0.516076	1.79087	0.817172	0.508415	0.547903	1.24527	1.53687	1.1866	1.36592	1.31472
A0A5F9DPY3	Prohibitin OS=Oryctolagus cuniculus OX=9986 GN=PHB2 PE=3 SV=1	PHB2	0.260022	0.000154474	Down	33	8	17	8	8	29.7	1.74951	1.90257	1.15141	1.42239	1.074	0.51533		0.40564	0.24965	0.347885
A0A5F9DPZ4	Nucleosome assembly protein 1 like 1 OS=Oryctolagus cuniculus OX=9986 GN=NAP1L1 PE=3 SV=1	NAP1L1	0.662199	0.0120167	Down	6	2	16	1	1	51.8	1.29787	1.50376	1.25828	1.03884	1.23632	1.24687	0.784968	0.72977	0.594845	0.838614
A0A5F9DQ41	Phospholipase A1 member A OS=Oryctolagus cuniculus OX=9986 GN=PLA1A PE=3 SV=1	PLA1A	1.84486	0.0139264	Up	2	1	3	1	1	47.7	0.763614	0.757524	1.02503	0.679563	0.875029	1.352	0.781666	1.57692	2.08754	1.7672
A0A5F9DQR4	VAMP associated protein A OS=Oryctolagus cuniculus OX=9986 GN=VAPA PE=4 SV=1	VAPA	0.237421	0.0101244	Down	12	3	8	1	2	47.8	0.768215	0.912426	0.797336	2.12589	2.63377			0.314454	0.356695	0.359874
A0A5F9DQW8	Angiopoietin-1 OS=Oryctolagus cuniculus OX=9986 GN=ANGPT1 PE=4 SV=1	ANGPT1	0.0443834	0.0214532	Down	9	5	20	5	5	63.8	1.70026	0.077666	1.91221	1.85802	2.85904	0.0229552	0.166862	0.0340665
A0A5F9DRS0	Lamin A/C OS=Oryctolagus cuniculus OX=9986 GN=LMNA PE=3 SV=1	LMNA	0.16064	0.000431556	Down	9	6	13	5	6	70.6	1.26817	2.09228	1.5267	1.46853	1.24764	0.28385	0.263678	0.0797328		0.349857
A0A5F9DTR5	BRO1 domain-containing protein BROX OS=Oryctolagus cuniculus OX=9986 GN=BROX PE=3 SV=1	BROX	0.326497	0.0344005	Down	20	5	28	5	5	42.7	3.10213	0.460151	0.971051	2.01256	1.67931	0.804143	0.572104	0.765471	0.263891	0.279895
A0A5F9DVW3	Adhesion G protein-coupled receptor G6 OS=Oryctolagus cuniculus OX=9986 GN=ADGRG6 PE=3 SV=1	ADGRG6	2.03761	0.012308	Up	8	7	55	7	7	132.9	0.671294	0.495028	0.819021	1.25325	0.711193	1.31754	1.10722	1.52876	2.7682	1.3264
A0A5S8H274	Glutathione S-transferase OS=Oryctolagus cuniculus OX=9986 GN=GSTA5 PE=3 SV=1	GSTA5	0.392277	0.000226367	Down	33	9	116	9	9	27	1.48122	1.79632	1.2831	1.44521	1.29875	0.729521	0.435612	0.360599	0.644522	0.695176
B7NZN9	Translocon-associated protein subunit delta OS=Oryctolagus cuniculus OX=9986 GN=SSR4 PE=3 SV=1	SSR4	0.459901	0.0033338	Down	36	5	62	5	5	18.9	1.15555	1.63049	1.82423	1.16872	1.27569	0.617625	0.918327	0.383392	0.443704	0.88141
G1SCK4	SERPIN domain-containing protein OS=Oryctolagus cuniculus OX=9986 GN=SERPINF2 PE=3 SV=1	SERPINF2	1.99074	0.000390611	Up	30	12	156	12	12	58.8	0.661529	0.875342	0.74373	0.721276	0.888259	1.62909	1.13925	1.88147	1.83211	1.26234
G1SCR2	Folate_rec domain-containing protein OS=Oryctolagus cuniculus OX=9986 PE=3 SV=1	--	29.5963	1.58071e-09	Up	43	13	220	13	13	29.7	0.0929619	0.057089	0.082515	0.0954652	0.0935716	2.11968	2.60302	2.66519	2.8753	2.21471
G1SDL3	N-acetyl-alpha-glucosaminidase OS=Oryctolagus cuniculus OX=9986 GN=NAGLU PE=4 SV=2	NAGLU	0.626766	0.0175368	Down	9	5	33	5	5	82.7	1.71153	1.10431	1.20749	1.22589	1.35235	1.27248	0.957031	0.608244	0.560259	0.73962
G1SF32	Translocase of outer mitochondrial membrane 70 OS=Oryctolagus cuniculus OX=9986 GN=TOMM70 PE=4 SV=2	TOMM70	0.475644	0.0191339	Down	1	1	7	1	1	67.3	1.11012	2.30856	1.44428	1.00964	0.87399	0.801445	1.03801	0.413524	0.582936	0.373059
G1SF46	Ubiquitin B OS=Oryctolagus cuniculus OX=9986 GN=UBB PE=4 SV=2	UBB	0.651407	0.0121536	Down	32	4	185	4	4	32.5	1.51724	0.971181	1.2298	1.48675	1.40873	0.915699	1.10411	0.942512	0.757289	0.588608
G1SFK1	Acid sphingomyelinase-like phosphodiesterase OS=Oryctolagus cuniculus OX=9986 GN=SMPDL3A PE=3 SV=2	SMPDL3A	0.278092	0.0432634	Down	21	6	22	6	6	52	3.56691	0.353868	1.27017	1.6085	1.69881	0.726523	0.127445	0.501051	0.142994	0.865284
G1SFW8	Amine oxidase OS=Oryctolagus cuniculus OX=9986 PE=3 SV=2	--	0.502377	0.00186676	Down	68	31	2351	31	31	64.9	1.48071	0.877948	1.70078	1.58569	1.6173	0.75853	0.676851	0.686301	0.959447	0.567344
G1SGI8	Thioredoxin domain-containing protein 12 OS=Oryctolagus cuniculus OX=9986 GN=TXNDC12 PE=4 SV=3	TXNDC12	6.24177	9.75166e-06	Up	10	2	8	2	2	19.1	0.278055	0.329965	0.239806		0.410107	1.85966	2.55002	2.28346	1.3325	1.78901
G1SGL2	Golgi membrane protein 1 OS=Oryctolagus cuniculus OX=9986 GN=GOLM1 PE=3 SV=2	GOLM1	0.134899	0.00654431	Down	5	2	3	2	2	46.6	4.77521	0.34462	1.36836	1.55638	1.50526	0.131631	0.148972	0.793405	0.095295	0.118955
G1SGQ0	J domain-containing protein OS=Oryctolagus cuniculus OX=9986 PE=4 SV=2	--	2.16658	0.00102392	Up	23	7	83	7	7	42	0.486416	1.00927	0.69443	0.655004	0.819822	1.68737	1.4594	1.59301	2.06687	1.13373
G1SGR7	Glycerol-3-phosphate acyltransferase 4 OS=Oryctolagus cuniculus OX=9986 GN=GPAT4 PE=3 SV=3	GPAT4	2.26706	0.00209244	Up	12	5	29	5	5	51.9	0.525228	0.992495	0.551325	0.897141	0.594869	1.65317	1.03475	1.91735	2.12091	1.34696
G1SH60	Propionate--CoA ligase OS=Oryctolagus cuniculus OX=9986 GN=ACSS2 PE=3 SV=3	ACSS2	2.15124	3.05916e-05	Up	20	14	142	14	14	90.2	0.727201	0.975416	0.634527	0.653689	0.676079	1.42746	1.49136	1.85525	1.65847	1.45588
G1SH63	Glutathione synthetase OS=Oryctolagus cuniculus OX=9986 GN=GSS PE=3 SV=2	GSS	0.58607	0.0405784	Down	7	3	4	3	3	52.1	1.16076	1.36665	0.763127	2.24499	1.15104	0.578081	0.83024	1.06785	0.763496	0.679131
G1SHE1	Nectin cell adhesion molecule 4 OS=Oryctolagus cuniculus OX=9986 GN=NECTIN4 PE=4 SV=2	NECTIN4	0.149996	0.00354263	Down	4	2	5	2	2	55.2	0.752712	0.455197	1.80951	2.64504	3.66292	0.29189	0.238618	0.188861	0.310289	0.369112
G1SHG0	60S ribosomal protein L31 OS=Oryctolagus cuniculus OX=9986 PE=1 SV=1	--	1.7312	0.0319686	Up	20	3	27	3	3	14.5	1.3128	1.0529	0.749868	0.475126	0.520693	1.42775	1.04592	1.37035	1.16668	2.10692
G1SIK0	Antithrombin-III OS=Oryctolagus cuniculus OX=9986 GN=SERPINC1 PE=3 SV=1	SERPINC1	1.71261	0.000986319	Up	42	24	398	24	24	52.6	0.721745	0.828004	0.847594	0.815697	1.05408	1.41075	1.0902	1.64217	1.79428	1.37051
G1SIL2	Multiple inositol polyphosphate phosphatase 1 OS=Oryctolagus cuniculus OX=9986 GN=PAPSS2 PE=3 SV=2	PAPSS2	0.380779	0.00430942	Down	16	7	71	5	7	53.2	1.74163	0.64722	1.81651	1.89113	1.8221	0.58639	0.652784	0.632532	0.747874	0.395651
G1SJ29	Fructose-bisphosphate aldolase OS=Oryctolagus cuniculus OX=9986 GN=ALDOB PE=3 SV=2	ALDOB	7.78291	5.4875e-06	Up	21	10	65	10	10	62.3	0.16445	0.403025	0.343422	0.226159	0.284878	1.66547	2.28465	3.22388	2.09472	1.79806
G1SJH5	LIF receptor subunit alpha OS=Oryctolagus cuniculus OX=9986 GN=LIFR PE=3 SV=2	LIFR	1.87205	0.0269452	Up	2	2	4	2	2	122.5	0.788988	1.20325	0.92337	0.711161	0.299089	1.90374	1.65833	1.38875	1.3956	1.00298
G1SKF7	60S ribosomal protein L6 OS=Oryctolagus cuniculus OX=9986 PE=1 SV=1	--	0.503029	0.0150863	Down	26	8	55	8	8	32.9	0.792693	1.03794	1.49816	2.13983	1.62044	0.903133	0.546093	0.59779	0.553288	0.965707
G1SKR3	TEA domain transcription factor 4 OS=Oryctolagus cuniculus OX=9986 GN=TEAD4 PE=3 SV=2	TEAD4	0.211191	0.019676	Down	3	2	15	2	2	59.9	1.44136		0.706544	2.0839	1.73891			0.216551	0.41393
G1SKS0	Actin-related protein 2/3 complex subunit OS=Oryctolagus cuniculus OX=9986 GN=ARPC1A PE=3 SV=1	ARPC1A	0.632251	0.0165926	Down	11	3	10	3	3	41.5	1.683	0.906985	1.04475	1.65549	1.39558	0.709283	1.03818	0.693644	0.872086	0.91392
G1SLL8	WD repeat and FYVE domain containing 1 OS=Oryctolagus cuniculus OX=9986 GN=WDFY1 PE=4 SV=2	WDFY1	0.346747	0.00641252	Down	7	2	9	2	2	46.3	1.20948	1.03871	0.753329	1.72829	2.07402	0.507328			0.486558	0.42164
G1SLQ4	Actin-related protein 3 OS=Oryctolagus cuniculus OX=9986 PE=3 SV=2	--	1.71288	0.0472618	Up	22	7	18	7	7	47.3	0.719165	0.962884	0.493869	0.901356	1.14773	0.967041	2.36481	1.10902	1.69774	1.09831
G1SM02	Apoptosis inducing factor mitochondria associated 2 OS=Oryctolagus cuniculus OX=9986 GN=AIFM2 PE=4 SV=2	AIFM2	0.0476168	0.0370567	Down	20	5	13	5	5	40.3	7.25579	1.62936	0.109667	0.173397	0.309793	0.222093	0.0232597	0.0444259	0.0621598	0.0993746
G1SM91	Fumarylacetoacetase OS=Oryctolagus cuniculus OX=9986 GN=FAH PE=3 SV=2	FAH	4.5193	0.0281401	Up	32	8	41	8	8	43.6	0.976479	0.82565	0.035849	0.0884359	0.265735	1.46338	2.33629	1.67757	2.85435	1.57539
G1SMM5	DnaJ heat shock protein family (Hsp40) member A2 OS=Oryctolagus cuniculus OX=9986 GN=DNAJA2 PE=3 SV=1	DNAJA2	1.60094	0.0488213	Up	5	2	4	2	2	45.7	0.793119	0.771128	0.857213	0.959768	1.04103	1.40812	0.776459	1.08499	1.96178	1.84843
G1SMR7	60S ribosomal protein L12 OS=Oryctolagus cuniculus OX=9986 PE=1 SV=2	--	0.612339	0.0487066	Down	45	5	22	5	5	17.8	0.688164	2.04156	1.20608	1.1571	1.23462	0.794889	0.78679	0.555743	0.828881	0.90828
G1SMT2	Niban apoptosis regulator 2 OS=Oryctolagus cuniculus OX=9986 GN=NIBAN2 PE=3 SV=2	NIBAN2	0.260832	7.12743e-05	Down	3	2	11	2	2	79.7	1.39752	1.63962	1.8511	0.848938	2.37798	0.429503	0.414871	0.447882	0.416746	0.407688
G1SN96	Paraoxonase OS=Oryctolagus cuniculus OX=9986 GN=PON1 PE=3 SV=3	PON1	2.05109	0.00786767	Up	35	9	135	1	12	39.8	0.592894	0.963974	0.666647	0.819117	0.759329	1.71849	0.863567	2.36838	1.66228	1.18545
G1SNM1	Glycine--tRNA ligase OS=Oryctolagus cuniculus OX=9986 GN=GARS1 PE=3 SV=2	GARS1	0.419043	0.00036268	Down	20	10	22	10	10	77.4	1.46566	2.00841	1.52559	1.01595	1.13414	0.531975	0.646543	0.498456	0.779886	0.53919
G1SNT3	Caspase recruitment domain family member 6 OS=Oryctolagus cuniculus OX=9986 GN=CARD6 PE=3 SV=2	CARD6	2.18868	0.00612263	Up	18	12	84	12	12	93	0.338331	0.883623	0.775941	0.693047	0.986362	1.30183	1.22257	1.59934	2.36885	1.55586
G1SP68	G protein subunit alpha i3 OS=Oryctolagus cuniculus OX=9986 GN=GNAI3 PE=3 SV=2	GNAI3	0.660611	0.0354667	Down	24	8	112	3	3	40.5	1.41537	0.860632	1.18092	1.78722	1.39465	0.777113	0.618469	0.882756	1.20139	0.905924
G1SPI0	Solute carrier family 28 member 3 OS=Oryctolagus cuniculus OX=9986 GN=SLC28A3 PE=3 SV=3	SLC28A3	0.580461	0.0171035	Down	21	14	383	3	20	97.9	1.37201	1.0756	1.3856	1.60545	1.44636	0.969069	0.515005	0.553697	1.39137	0.567336
G1SPR5	Beta-galactosidase OS=Oryctolagus cuniculus OX=9986 GN=GLB1 PE=3 SV=2	GLB1	0.508852	0.00170296	Down	12	7	41	7	7	92.4	1.03283	1.64501	1.21815	1.34023	1.67455	0.811217	0.628256	0.956667	0.635945	0.484473
G1SQ02	Peroxiredoxin-1 OS=Oryctolagus cuniculus OX=9986 PE=3 SV=1	--	0.133484	0.0025881	Down	50	7	53	6	6	22.1	1.66828	2.05186	2.03648	1.78173	1.01872	0.483504	0.173876	0.0746395	0.0759294	0.334286
G1SQD4	TBC1 domain family member 24 OS=Oryctolagus cuniculus OX=9986 PE=4 SV=2	--	2.18403	1.62579e-05	Up	8	4	22	4	4	59.8	0.741572	0.643764	0.741165	0.719213		1.49577	1.5224	1.30664	1.90214	1.54194
G1SR48	Desmoglein 1 OS=Oryctolagus cuniculus OX=9986 GN=DSG1 PE=4 SV=2	DSG1	0.132509	0.000339023	Down	1	1	1	1	1	116.8	1.85482	1.60563	1.35356	1.13319	1.28413	0.0852966	0.189635	0.299998
G1SRL4	Alpha-galactosidase OS=Oryctolagus cuniculus OX=9986 GN=NAGA PE=3 SV=2	NAGA	1.67541	0.0135085	Up	27	9	100	9	9	46.4	0.726504	0.517412	1.13533	0.908189	1.12189	1.4327	1.32764	1.75058	1.76671	1.10978
G1SS18	Keratin 8 OS=Oryctolagus cuniculus OX=9986 PE=3 SV=2	--	0.455294	0.00292082	Down	46	24	210	19	21	54.1	1.12763	1.75044	1.28961	1.66039	1.29364	0.569732	0.386223	0.905956	0.934087	0.446475
G1SS91	Complement C4 gamma chain OS=Oryctolagus cuniculus OX=9986 PE=4 SV=2	--	0.480359	0.0371984	Down	45	61	641	61	61	191.8	2.74045	1.2669	0.898164	0.735219	1.5697	0.835776	0.453302	0.844247	0.779898	0.55037
G1SSX5	Methionine--tRNA ligase, cytoplasmic OS=Oryctolagus cuniculus OX=9986 GN=MARS1 PE=3 SV=2	MARS1	1.98211	0.00346279	Up	3	2	3	2	2	101.1	0.664611	0.760564	0.774655	0.792046		1.22476	1.24085	1.66885		1.79576
G1STN5	Protein tweety homolog OS=Oryctolagus cuniculus OX=9986 GN=TTYH2 PE=3 SV=2	TTYH2	0.343137	0.0383785	Down	7	4	21	4	4	55.2	1.25508	0.451876	1.7602	2.63973	2.03576	0.543178	0.670872	0.157744	0.83564	0.586617
G1STP4	FRAS1 related extracellular matrix 2 OS=Oryctolagus cuniculus OX=9986 GN=FREM2 PE=3 SV=2	FREM2	0.0809724	0.0157191	Down	9	19	71	19	19	316.2	1.51272	0.133025	2.34175	2.41571	2.69712	0.0324412	0.316023	0.05942		0.181616
G1STW2	Endoplasmic reticulum aminopeptidase 1 OS=Oryctolagus cuniculus OX=9986 GN=ERAP1 PE=3 SV=3	ERAP1	2.22656	0.0249623	Up	10	9	21	9	9	116.2	0.734575	1.32608	0.649875	0.150386	0.652262	1.45583	1.38547	1.83393	1.55768	1.58937
G1STY4	Phospholipase B-like OS=Oryctolagus cuniculus OX=9986 GN=PLBD2 PE=3 SV=2	PLBD2	0.323096	0.000440417	Down	24	9	50	9	9	57.6	1.35534	1.18861	2.21249	1.52818	1.63587	0.811154	0.420609	0.588828	0.283788	0.454702
G1SU82	Vitamin D-binding protein OS=Oryctolagus cuniculus OX=9986 GN=GC PE=4 SV=2	GC	1.55537	0.0290935	Up	75	33	582	33	33	53.9	0.707178	0.829982	0.928131	0.934791	1.14154	1.37672	0.978347	1.49745	2.12571	1.08566
G1SW57	5'-nucleotidase OS=Oryctolagus cuniculus OX=9986 GN=NT5E PE=3 SV=2	NT5E	58.1086	0.000268521	Up	16	7	25	7	7	58.1	0.0115294	0.0825434			0.011781	1.52859	2.52922	3.92877	1.05518	1.20993
G1SWD1	Fibrillarin OS=Oryctolagus cuniculus OX=9986 GN=FBL PE=3 SV=2	FBL	0.162892	0.00347192	Down	13	3	4	3	3	33.8		3.04682	1.16844	0.822946	0.980683	0.139399	0.411802		0.172506	0.25672
G1SWH0	Semaphorin-3C OS=Oryctolagus cuniculus OX=9986 GN=SEMA3C PE=3 SV=2	SEMA3C	2.26047	0.0335392	Up	26	14	88	14	14	80.7	0.43798	0.136354	0.620813	1.67696	0.850317	1.36318	1.72499	1.46753	2.32656	1.53215
G1SXB6	Protein O-glucosyltransferase 1 OS=Oryctolagus cuniculus OX=9986 GN=POGLUT1 PE=4 SV=3	POGLUT1	0.217559	3.78297e-05	Down	23	13	66	13	13	53.6	1.63434	1.09715	2.00227	1.7086	2.15871	0.453121	0.204498	0.423943	0.433193	0.356484
G1SXK2	Cysteine rich secretory protein LCCL domain containing 1 OS=Oryctolagus cuniculus OX=9986 GN=CRISPLD1 PE=4 SV=1	CRISPLD1	0.0965699	9.54946e-05	Down	61	21	189	21	21	56.9	1.88385	0.633071	1.90645	2.44288	2.74983	0.345486	0.124764	0.182576	0.151338	0.124461
G1SYI2	G protein subunit beta 1 OS=Oryctolagus cuniculus OX=9986 GN=GNB1 PE=3 SV=1	GNB1	0.524799	0.00922992	Down	33	8	97	4	8	37.4	1.55033	0.779334	1.19341	1.95279	1.71358	0.643306	0.658155	0.798497	0.957348	0.715708
G1SZ15	Mesencephalic astrocyte derived neurotrophic factor OS=Oryctolagus cuniculus OX=9986 GN=MANF PE=3 SV=1	MANF	3.27488	0.00432615	Up	16	2	8	2	2	20.6	0.235737	1.49066	0.34509	0.260442	0.311781	2.03891	2.1472	1.00595	1.94328	1.52251
G1SZ37	3-hydroxyisobutyrate dehydrogenase OS=Oryctolagus cuniculus OX=9986 GN=HIBADH PE=3 SV=2	HIBADH	0.254797	0.00319839	Down	6	2	8	2	2	37.9	0.64534	2.93173	1.27373	1.58635	1.00324	0.343588	0.620246	0.190925	0.325062	0.415968
G1SZF7	Isocitrate dehydrogenase [NADP] OS=Oryctolagus cuniculus OX=9986 GN=IDH2 PE=3 SV=1	IDH2	1.58795	0.0175768	Up	28	11	31	10	10	50.8	0.561282	1.30662	0.889415	0.749087	0.826639	1.58082	1.121	1.38776	1.69539	1.09569
G1SZW0	Cytoplasmic FMR1-interacting protein OS=Oryctolagus cuniculus OX=9986 GN=CYFIP1 PE=3 SV=3	CYFIP1	0.227936	0.0125484	Down	7	8	29	5	8	147.5	1.26975	0.598594	2.11918	2.52273	2.2445	0.631578	0.501991	0.428861	0.373204	0.0598907
G1T044	Alpha-galactosidase OS=Oryctolagus cuniculus OX=9986 PE=3 SV=2	--	0.379142	0.00166612	Down	14	4	25	4	4	47.9	1.3935	0.979055	1.54561	1.48575	2.37393	0.682753	0.748843	0.364034	0.742211	0.411064
G1T0P2	Heparanase OS=Oryctolagus cuniculus OX=9986 GN=HPSE PE=3 SV=2	HPSE	2.94544	0.00439872	Up	4	3	16	3	3	75.5	0.580226	0.718812	0.774741	0.256906	0.603325	2.3799	2.40066	1.20024	0.912207	1.74894
G1T147	Hexosyltransferase OS=Oryctolagus cuniculus OX=9986 GN=CHPF PE=3 SV=3	CHPF	0.40271	0.00201283	Down	30	15	75	15	15	78	0.762381	1.77115	1.37043	1.47212	1.88646	0.784223	0.636607	0.547294	0.386596	0.569979
G1T155	Spondin-1 OS=Oryctolagus cuniculus OX=9986 GN=SPON1 PE=4 SV=2	SPON1	0.285639	0.0221029	Down	3	2	9	2	2	95.3	1.80742	0.446457	1.09803	2.12539	3.07017	0.526247	0.190938	0.571014	0.823845	0.329449
G1T156	Carboxypeptidase OS=Oryctolagus cuniculus OX=9986 GN=SCPEP1 PE=3 SV=1	SCPEP1	0.341413	0.0188142	Down	14	6	25	6	6	51.4	1.94512	1.18101	2.48112	0.811564	1.41645	0.925594	1.14901	0.251545	0.174429	0.174481
G1T1T3	von Willebrand factor A domain containing 2 OS=Oryctolagus cuniculus OX=9986 GN=VWA2 PE=4 SV=3	VWA2	0.0690575	0.0143848	Down	22	14	41	14	14	91.8	1.69496	0.0938167	5.40447	0.803864	2.25588	0.041866	0.482393	0.0389589	0.101325	0.0435022
G1T2W1	Signal recognition particle subunit SRP72 OS=Oryctolagus cuniculus OX=9986 GN=SRP72 PE=3 SV=2	SRP72	1.65237	0.0356913	Up	4	3	5	3	3	74.6	0.577097	0.789847	0.855163	1.12144	1.04654	0.905909	1.11995	2.05465	1.82902	1.3445
G1T310	Peroxiredoxin-like 2A OS=Oryctolagus cuniculus OX=9986 GN=PRXL2A PE=3 SV=1	PRXL2A	1.70471	0.0275532	Up	4	1	4	1	1	25.5	0.578309	1.08212	1.22872	0.527279	0.738549	1.40605	2.10105	1.07624	1.07599	1.42371
G1T332	Aspartate aminotransferase OS=Oryctolagus cuniculus OX=9986 GN=GOT1 PE=3 SV=1	GOT1	4.7878	0.00145348	Up	28	10	82	10	10	46.4	0.238311	1.2731	0.209081	0.130518	0.14414	2.0684	2.2042	2.01518	1.49417	1.77043
G1T3A3	Sulfotransferase OS=Oryctolagus cuniculus OX=9986 GN=HS3ST3B1 PE=3 SV=3	HS3ST3B1	0.0380186	0.00135065	Down	15	9	37	9	9	64.7	1.39416	0.347011	1.93179	2.08195	2.50436		0.119957		0.0234613	0.0449857
G1T3X1	Complement component C9 OS=Oryctolagus cuniculus OX=9986 GN=C9 PE=3 SV=1	C9	2.74407	0.0322145	Up	54	23	266	2	2	62.7	0.117528	0.684632	0.976012	0.34057	1.0007	1.8191	1.97391	2.31131	0.682961	1.77268
G1T545	Lactoylglutathione lyase OS=Oryctolagus cuniculus OX=9986 PE=3 SV=2	--	2.86142	0.000910358	Up	47	9	67	9	9	20.7	0.533541	1.17147	0.427664	0.521158	0.326446	1.51993	1.5056	1.52575	2.03758	1.93897
G1T587	Coiled-coil domain containing 134 OS=Oryctolagus cuniculus OX=9986 GN=CCDC134 PE=4 SV=1	CCDC134	4.43779	0.00189124	Up	36	6	45	6	6	26.4	0.166089	0.155113	0.616142	0.776063	0.53715	1.29985	2.52693	1.67862	1.89301	2.5891
G1T5A9	ADAM metallopeptidase domain 9 OS=Oryctolagus cuniculus OX=9986 GN=ADAM9 PE=4 SV=1	ADAM9	0.639558	0.0286576	Down	3	2	15	2	2	90.6	1.56498			1.65372		0.882522	0.782758	1.28365	1.17523	1.0222
G1T5C0	G protein-coupled receptor class C group 5 member C OS=Oryctolagus cuniculus OX=9986 GN=GPRC5C PE=4 SV=2	GPRC5C	2.12986	0.00536252	Up	10	3	15	3	3	47.9	0.423466	0.757086	0.675764	1.38645	0.469174	1.482	1.52559	1.26733	1.96615	1.66483
G1T5T8	PDZ and LIM domain 1 OS=Oryctolagus cuniculus OX=9986 GN=PDLIM1 PE=4 SV=1	PDLIM1	0.645872	0.00753881	Down	10	2	12	2	2	36.1	1.43576	1.16292	1.4672	1.18036	1.29951	0.600253	0.836381	1.0201	0.653925	1.11705
G1T6I6	Interleukin enhancer binding factor 3 OS=Oryctolagus cuniculus OX=9986 GN=ILF3 PE=4 SV=2	ILF3	0.144421	0.000148173	Down	8	7	19	7	7	95.8	1.12746	2.46189	2.43206	0.960368	1.40911	0.14911	0.4526	0.2227	0.253421	0.133988
G1T6N3	NPC intracellular cholesterol transporter 2 OS=Oryctolagus cuniculus OX=9986 GN=NPC2 PE=3 SV=2	NPC2	0.467245	0.0119526	Down	38	6	99	6	6	16.7	1.28888	0.827517	1.50049	2.0398	1.82074	0.538997	0.48051	0.737712	1.27062	0.465945
G1T702	Meteorin-like protein OS=Oryctolagus cuniculus OX=9986 GN=METRNL PE=3 SV=2	METRNL	0.193174	0.0403133	Down	14	4	10	4	4	34.1	1.78422	0.387435	1.27498	1.24903	2.15193		0.092896			0.436214
G1T756	Aldo_ket_red domain-containing protein OS=Oryctolagus cuniculus OX=9986 PE=3 SV=2	--	0.500504	0.0107592	Down	12	5	23	2	2	32.1	2.31404	1.01906	1.29497	1.42745	1.10986	0.596914	0.422088	0.872378	0.681162	1.01376
G1T763	Polymeric immunoglobulin receptor OS=Oryctolagus cuniculus OX=9986 GN=PIGR PE=4 SV=2	PIGR	1.9851	0.00334983	Up	71	50	6228	11	73	83.6	0.655196	0.409901	0.964482	0.831254	1.11127	1.39989	1.4635	1.63453	1.7028	1.68428
G1T7R1	Fatty acid binding protein 3 OS=Oryctolagus cuniculus OX=9986 PE=3 SV=1	--	1.88117	0.000690896	Up	61	9	458	9	9	14.8	0.676466	1.14515	0.715949	0.752908	0.672516	1.2817	1.49988	1.64491	1.77476	1.25382
G1T7T0	GDP-fucose protein O-fucosyltransferase 2 OS=Oryctolagus cuniculus OX=9986 PE=3 SV=2	--	0.282145	0.00409834	Down	7	1	5	1	1	16.9	2.17289	0.559805	1.4639	1.79395	1.85178	0.442108	0.399599		0.39493	0.533501
G1T8D1	Semaphorin 4B OS=Oryctolagus cuniculus OX=9986 GN=SEMA4B PE=4 SV=3	SEMA4B	0.236558	0.00115395	Down	7	5	14	5	5	91.9	0.995651	1.05014	2.32577	1.53194	2.64151	0.236707	0.572191	0.667399	0.306118	0.238971
G1T9C1	AUP1 lipid droplet regulating VLDL assembly factor OS=Oryctolagus cuniculus OX=9986 GN=AUP1 PE=4 SV=2	AUP1	0.377481	0.00538008	Down	24	6	24	6	6	45.6	2.11457	0.647393	1.53931	2.11221	1.50423	0.45238	0.491546	0.836776	0.664662	0.543418
G1T9V1	Pyruvate dehydrogenase E1 component subunit beta OS=Oryctolagus cuniculus OX=9986 GN=PDHB PE=4 SV=2	PDHB	2.22131	0.00211101	Up	13	3	3	3	3	39.1	0.687616	1.33957	0.516672	0.478516	0.483717	1.42799	1.43541	1.6705	1.62537	1.62884
G1T9Z7	Tetraspanin OS=Oryctolagus cuniculus OX=9986 GN=TSPAN14 PE=3 SV=2	TSPAN14	0.459356	0.0230354	Down	15	4	22	4	4	34.1	1.54263	0.875136	2.0162	1.01916	2.0005	0.579796	0.76862	0.262491	0.996763	0.816197
G1TA02	Interleukin 20 receptor subunit alpha OS=Oryctolagus cuniculus OX=9986 GN=IL20RA PE=4 SV=2	IL20RA	2.51116	0.000409652	Up	3	1	7	1	1	63		0.453965	0.710517	0.700688	0.77337	1.36282	1.65775	1.88298	2.07946	1.29923
G1TA99	Cation-transporting ATPase OS=Oryctolagus cuniculus OX=9986 PE=3 SV=2	--	0.358274	0.0191481	Down	9	4	24	4	4	68.7	1.58669	0.63514	1.4274	2.13905	2.18667	0.843169	0.840911	0.175023	0.613735	0.384377
G1TAC0	Vitamin K-dependent protein C OS=Oryctolagus cuniculus OX=9986 PE=4 SV=2	--	4.96894	0.000271427	Up	24	7	66	7	7	54.1	0.174845	0.406131	0.704502	0.344894	0.435523	1.29213	2.94856	1.72006	2.5179	1.78667
G1TB18	Rho GTPase activating protein 1 OS=Oryctolagus cuniculus OX=9986 GN=ARHGAP1 PE=4 SV=2	ARHGAP1	0.451147	0.0194109	Down	6	2	5	2	2	50.8		1.97343		1.28177	1.31918	0.556897	0.980576	0.347656	0.867386	0.687014
G1TBJ4	Protein NDRG1 OS=Oryctolagus cuniculus OX=9986 GN=NDRG1 PE=3 SV=1	NDRG1	2.07946	0.00444619	Up	57	12	144	12	12	42.9	0.496084	1.46085	0.627502	0.502113	0.547118	1.48127	1.72533	1.3119	1.67259	1.36499
G1TBZ0	Protein C receptor OS=Oryctolagus cuniculus OX=9986 GN=PROCR PE=4 SV=2	PROCR	11.5187	0.000139655	Up	22	5	35	5	5	26.9	0.181776	0.0631302	0.274835	0.2334	0.26243	2.79179	3.74193	2.04913	2.21864	0.89662
G1TCG2	Glutathione peroxidase OS=Oryctolagus cuniculus OX=9986 GN=GPX6 PE=3 SV=1	GPX6	2.4186	0.0300649	Up	31	6	22	6	6	25.3	0.858976	0.980504	0.471726	0.736481	0.4251	0.816169	1.08531	3.3212	2.06611	1.1105
G1TD91	Cleavage and polyadenylation specificity factor subunit 5 OS=Oryctolagus cuniculus OX=9986 GN=NUDT21 PE=3 SV=1	NUDT21	0.307441	0.0141915	Down	7	1	3	1	1	26.2	0.953179	1.89134	1.38813	0.72546	0.877299	0.283495	0.434124
G1TD98	Glutathione-disulfide reductase OS=Oryctolagus cuniculus OX=9986 GN=GSR PE=3 SV=2	GSR	5.38775	2.95655e-05	Up	17	5	28	5	5	50.5	0.388062	0.611914	0.303292	0.298803	0.297546	1.31414	1.63029	2.8963	1.87715	2.51678
G1TDY3	Ectonucleoside triphosphate diphosphohydrolase 8 OS=Oryctolagus cuniculus OX=9986 GN=ENTPD8 PE=3 SV=1	ENTPD8	2.31603	0.00252729	Up	20	7	75	7	7	53.6	0.468361	1.18894	0.85527	0.404444	0.537987	1.32558	1.82779	1.45467	1.87115	1.5227
G1TF82	AA_TRNA_LIGASE_II_ALA domain-containing protein OS=Oryctolagus cuniculus OX=9986 PE=3 SV=1	--	3.33198	0.00315388	Up	4	2	2	2	2	45.2	0.217391	0.405834	0.698093	0.755576	0.728056	1.65052	1.02973	1.50255	2.8296	2.33364
G1TFU9	Galectin-3-binding protein OS=Oryctolagus cuniculus OX=9986 GN=LGALS3BP PE=4 SV=2	LGALS3BP	0.182895	8.60086e-05	Down	28	13	126	13	13	69.2	1.76114	2.73722	1.5523	1.00531	0.933378	0.39439	0.228858	0.289222	0.331442	0.217302
G1TGZ6	Cache domain containing 1 OS=Oryctolagus cuniculus OX=9986 GN=CACHD1 PE=3 SV=2	CACHD1	0.105225	0.03576	Down	1	2	5	2	2	144	1.1607	0.14821	2.18343	1.97493	2.65335	0.145839			0.210121	0.156735
G1THQ5	ST6 beta-galactoside alpha-2,6-sialyltransferase 1 OS=Oryctolagus cuniculus OX=9986 GN=ST6GAL1 PE=3 SV=1	ST6GAL1	0.26028	0.00364031	Down	35	12	97	12	12	46.7	1.90503	0.464959	1.96091	2.27673	2.01144	0.422779	0.465878	0.533666	0.408534	0.412517
G1TIZ1	Ubiquitin carboxyl-terminal hydrolase OS=Oryctolagus cuniculus OX=9986 GN=UCHL1 PE=3 SV=1	UCHL1	2.4191	0.0193057	Up	9	1	2	1	1	24.8		0.662201		0.761285	0.471398	1.16327	1.40841	0.837424	2.42959	1.80115
G1TIZ2	Procollagen-lysine 5-dioxygenase OS=Oryctolagus cuniculus OX=9986 GN=PLOD1 PE=4 SV=2	PLOD1	0.486272	0.00411944	Down	38	22	137	22	22	83.6	1.25044	0.808371	2.11036	1.64734	1.53883	0.662026	0.676145	0.808581	0.81931	0.610633
G1TKE7	IQ motif containing GTPase activating protein 2 OS=Oryctolagus cuniculus OX=9986 GN=IQGAP2 PE=4 SV=2	IQGAP2	0.212378	6.15489e-05	Down	7	9	48	7	8	173.9	1.73716	0.883581	1.54229	2.01608	2.52168	0.297403	0.439843	0.355723	0.298988	0.4559
G1TMN0	Histone H2A OS=Oryctolagus cuniculus OX=9986 GN=H2AC7 PE=3 SV=1	H2AC7	0.494569	0.0337623	Down	32	4	60	1	4	14.1	1.49655	1.85518	1.11328	0.897976	1.4836	0.295822	2.31464	0.186265	0.330513	0.258874
G1TNZ4	Vitamin K-dependent protein S OS=Oryctolagus cuniculus OX=9986 GN=PROS1 PE=4 SV=3	PROS1	3.12624	0.00118185	Up	7	5	36	5	5	77.3	0.279617	0.896966	0.448781	0.43813	0.802765	1.76646	2.14248	2.08683	1.8536	1.11124
G1TP57	Formin homology 2 domain containing 1 OS=Oryctolagus cuniculus OX=9986 GN=FHOD1 PE=4 SV=2	FHOD1	0.156245	0.000141679	Down	1	1	1	1	1	124	2.16157	2.25476	1.22004	1.09894	0.835575	0.272322	0.284521	0.210399		0.17909
G1TPY7	Sulfatase modifying factor 2 OS=Oryctolagus cuniculus OX=9986 GN=SUMF2 PE=3 SV=3	SUMF2	0.375066	0.00105391	Down	5	1	24	1	1	33.4	1.08321	1.34417	1.59192	1.67783	1.96568	0.535167	0.306085	0.684223	0.873497	0.475084
G1TR80	IST1 homolog OS=Oryctolagus cuniculus OX=9986 PE=3 SV=2	--	0.47907	0.00508013	Down	9	3	15	1	1	35.7	1.60508		1.06981	1.74253	1.71796	0.780314	0.523286		0.962471	0.673206
G1TRR7	Beta-1,4-glucuronyltransferase 1 OS=Oryctolagus cuniculus OX=9986 GN=B4GAT1 PE=3 SV=1	B4GAT1	0.224821	0.0022079	Down	15	4	14	4	4	47	1.86883	0.505539	1.64662	2.30646	2.5053	0.353755	0.294765	0.321213	0.588879	0.427173
G1TSD3	Oleoyl-[acyl-carrier-protein] hydrolase OS=Oryctolagus cuniculus OX=9986 PE=3 SV=1	--	2.08386	0.000635424	Up	30	7	106	7	7	30.2	0.793841	1.15294	0.599701	0.612708	0.536506	1.52815	1.38181	1.73774	1.58893	1.46469
G1TWP4	Valine--tRNA ligase OS=Oryctolagus cuniculus OX=9986 GN=VARS1 PE=3 SV=2	VARS1	0.0544157	0.00186246	Down	4	3	3	3	3	135.3		0.91805	1.05414	2.25919	2.51498		0.184708	0.0548242		0.0357992
G1TYS6	Erythroferrone OS=Oryctolagus cuniculus OX=9986 GN=ERFE PE=4 SV=2	ERFE	0.190185	0.000138466	Down	12	4	19	4	4	37.6	1.00192	1.18784	2.04933	1.93562	2.5074	0.536958	0.239356	0.329138	0.196766	0.348995
G1TYV3	Protein kinase C and casein kinase substrate in neurons 3 OS=Oryctolagus cuniculus OX=9986 GN=PACSIN3 PE=4 SV=1	PACSIN3	0.355265	0.00185639	Down	16	5	18	5	5	48.4	2.42446	1.08629	1.02394	2.0425	1.24255	0.447502	0.719377	0.394536	0.768121	0.448539
G1U1Q0	Interferon stimulated exonuclease gene 20 OS=Oryctolagus cuniculus OX=9986 GN=ISG20 PE=4 SV=1	ISG20	6.03231	0.000639137	Up	13	2	7	2	2	20.3	0.242046	0.221544	0.144879	0.151005	1.00334	2.00606	1.95643	1.23451	2.82496	2.6119
G1U2J5	Cyclin and CBS domain divalent metal cation transport mediator 4 OS=Oryctolagus cuniculus OX=9986 GN=CNNM4 PE=3 SV=2	CNNM4	2.30691	0.00846611	Up	4	3	8	3	3	74.9	1.09747	0.356206	0.761034	0.579264	0.865696	1.437	1.23004	1.22924	2.7893	1.75697
G1U410	Tubulin beta chain OS=Oryctolagus cuniculus OX=9986 GN=TUBB4A PE=3 SV=1	TUBB4A	0.359749	0.00374633	Down	34	10	65	1	3	49.6	1.54517	2.37777	1.26049	1.06856	0.949534	0.653107	0.89915	0.392827	0.315976	0.329676
G1U466	Tubulin alpha chain OS=Oryctolagus cuniculus OX=9986 GN=TUBA1B PE=3 SV=2	TUBA1B	0.192177	5.33103e-05	Down	28	10	80	2	10	49	1.71031	2.34885	1.61137	1.21792	1.22723	0.397073	0.476484	0.21232	0.287824	0.185945
G1U496	Calpain 5 OS=Oryctolagus cuniculus OX=9986 GN=CAPN5 PE=3 SV=2	CAPN5	0.131386	0.000217854	Down	12	7	24	7	7	85.2	1.10711	1.11224	1.96981	1.82377	3.11437	0.195343	0.272499	0.293835	0.0819248	0.355598
G1U522	Protein kinase cAMP-dependent type II regulatory subunit alpha OS=Oryctolagus cuniculus OX=9986 GN=PRKAR2A PE=3 SV=2	PRKAR2A	1.77764	0.00434365	Up	7	2	11	2	2	45	0.947912	1.1016	0.80297	0.653588	0.625759	1.21227	1.26571	1.71759	1.94601	1.20334
G1U7C6	H1.3 linker histone, cluster member OS=Oryctolagus cuniculus OX=9986 GN=H1-3 PE=3 SV=1	H1-3	0.308038	0.0127766	Down	19	4	30	3	4	22.1	1.19789	2.37652	1.82176	0.724766	1.35188	0.255198	1.38468	0.0974258	0.26395	0.300661
G1U8B3	CTP_transf_like domain-containing protein OS=Oryctolagus cuniculus OX=9986 PE=3 SV=2	--	2.48154	0.000290164	Up	8	1	7	1	1	30.9		0.571186	0.677746	0.585898		1.56342	1.54193	1.60675	1.08424	1.79235
P01686	Ig kappa chain V region BS-1 OS=Oryctolagus cuniculus OX=9986 PE=1 SV=1	--	1.87603	0.0186145	Up	35	3	157	1	8	11.1	0.765178	0.313939	0.963095	1.07676	1.03073	1.57316	1.27869	1.5857	1.9348	1.41259
P01692	Ig kappa-B5 chain V region 2699 (Fragment) OS=Oryctolagus cuniculus OX=9986 PE=1 SV=1	--	2.47177	0.00435927	Up	17	1	43	1	1	9.5	0.635643	0.266082	0.758064	0.836447	0.999722	1.42443	1.34688	2.08714	2.07331	1.70946
P01840	Ig kappa-b4 chain C region OS=Oryctolagus cuniculus OX=9986 PE=1 SV=1	--	1.847	0.0223132	Up	71	7	897	7	7	11	0.597884	0.341593	0.951262	1.22223	1.07609	1.35235	1.33112	1.54722	2.0474	1.4591
P09116	Beta-casein OS=Oryctolagus cuniculus OX=9986 GN=CSN2 PE=2 SV=1	CSN2	51.6347	0.00649351	Up	92	23	3030	1	1	26.1	0.0377023		0.0461706	0.06159	0.0345958	0.0593623	3.42896	2.30399	3.13634	2.69295
P33047	Apolipoprotein C-I (Fragment) OS=Oryctolagus cuniculus OX=9986 GN=APOC1 PE=1 SV=1	APOC1	0.532395	0.0165102	Down	32	1	9	1	1	3.2	1.90828	0.747051	1.13224	1.79322	1.56109	0.768898	0.530385	0.835559	0.785508	0.88195
P50419	Alpha-S2-casein OS=Oryctolagus cuniculus OX=9986 GN=CSN1S2 PE=2 SV=1	CSN1S2	5.36331	8.20741e-06	Up	79	18	2899	18	18	21.6	0.267226	0.531705	0.488797	0.308637	0.321689	2.03382	2.33613	2.6623	1.74363	1.51125
Q09YN8	Testin OS=Oryctolagus cuniculus OX=9986 GN=TES PE=3 SV=1	TES	0.189797	0.0286433	Down	4	2	2	2	2	47.8	0.978736	2.09183		0.486634	1.30225	0.236847	0.224307
U3KN58	Poly [ADP-ribose] polymerase OS=Oryctolagus cuniculus OX=9986 GN=ZC3HAV1 PE=3 SV=2	ZC3HAV1	2.68634	1.35385e-05	Up	5	3	13	3	3	90.5	0.549468	0.729914	0.571783	0.76038	0.558646	2.14939	1.87479	1.60467	1.45334	1.43403
A0A5F9C1B6	Heterogeneous nuclear ribonucleoprotein F OS=Oryctolagus cuniculus OX=9986 PE=4 SV=1	--	0.282638	0.00161346	Down	7	3	12	3	3	58.7	1.08579	2.75269	1.24464	1.13297	1.19196	0.354446	0.83541	0.22283	0.317868	0.363241
A0A5F9C1W1	Follistatin like 1 OS=Oryctolagus cuniculus OX=9986 GN=FSTL1 PE=4 SV=1	FSTL1	2.42604	0.00765348	Up	18	8	38	8	8	47	0.416809	0.564467	0.894824	0.741297	0.778981	2.69587	1.29848	0.819888	1.56713	1.85837
A0A5F9C1X0	Sorbin and SH3 domain containing 2 OS=Oryctolagus cuniculus OX=9986 GN=SORBS2 PE=4 SV=1	SORBS2	0.0656628	0.000647611	Down	5	2	8	2	2	82.6	2.84241	0.692316	1.19669	1.99118	1.18098	0.0460916	0.0974588			0.167832
A0A5F9C390	Sulfatase modifying factor 1 OS=Oryctolagus cuniculus OX=9986 GN=SUMF1 PE=3 SV=1	SUMF1	2.86968	0.000436114	Up	5	2	8	2	2	50.2	0.452978	0.665869	0.571546	0.621813	0.716917	2.20362	1.02725	2.19081	1.25127	2.01966
A0A5F9C396	Phospholipase D family member 3 OS=Oryctolagus cuniculus OX=9986 GN=PLD3 PE=3 SV=1	PLD3	2.26766	0.00157347	Up	9	5	19	5	5	67.1	0.477634	0.537721	1.05308	0.932005	0.595251	1.66146	2.26055	1.46147	1.37246	1.39787
A0A5F9C3T1	Sep15_SelM domain-containing protein OS=Oryctolagus cuniculus OX=9986 GN=SELENOF PE=3 SV=1	SELENOF	0.565774	0.00726247	Down	26	4	60	4	4	18	1.38989	0.81275	1.60164	1.65104	1.55214	0.952275	0.703592	0.753224	0.928481	0.627061
A0A5F9C4J3	Collagen alpha-3(VI) chain OS=Oryctolagus cuniculus OX=9986 PE=4 SV=1	--	0.39885	0.0202571	Down	4	4	13	4	4	125.5	1.56196	0.895216	1.70309	1.48367	1.96386	0.226498	0.832982	0.179495	0.400144	1.39525
A0A5F9C531	Glycogenin-1 OS=Oryctolagus cuniculus OX=9986 PE=4 SV=1	--	4.91173	0.000204309	Up	8	2	18	2	2	39.3	0.245086	0.873077	0.385904	0.30415	0.183799	2.07911	2.14205	1.87408	1.57675	2.11225
A0A5F9C6F4	Chordin like 2 OS=Oryctolagus cuniculus OX=9986 GN=CHRDL2 PE=4 SV=1	CHRDL2	0.0954735	0.00389625	Down	30	11	47	1	11	63.1	3.60832	0.467912	1.29836	0.953202	1.64826	0.181386	0.186526			0.0889884
A0A5F9C7N1	TPD52 like 2 OS=Oryctolagus cuniculus OX=9986 PE=3 SV=1	--	0.23237	0.0016097	Down	4	1	1	1	1	21.5	1.64534	0.554271	1.75542	2.29314	2.51358	0.449278	0.458927	0.401172	0.468362	0.258232
A0A5F9C8S6	Sulfurtransferase OS=Oryctolagus cuniculus OX=9986 PE=4 SV=1	--	2.0623	0.028593	Up	9	2	31	2	2	33.2	0.533584	1.62013	0.52642	0.39307	0.48346	1.58663	1.56757	1.6622	0.682835	1.8357
A0A5F9CA37	Solute carrier family 38 member 3 OS=Oryctolagus cuniculus OX=9986 GN=SLC38A3 PE=4 SV=1	SLC38A3	0.167317	0.0159351	Down	6	3	22	3	3	57	1.38947	0.21888	2.06639	2.40627	3.28314	0.256548	0.399805	0.228562	0.429837	0.25203
A0A5F9CAT7	LIM domain and actin binding 1 OS=Oryctolagus cuniculus OX=9986 GN=LIMA1 PE=4 SV=1	LIMA1	0.119156	0.00593905	Down	3	2	6	2	2	78	0.929263	0.976514	0.563621	2.3038	1.88303				0.126064	0.191187
A0A5F9CAX1	Biliverdin reductase B OS=Oryctolagus cuniculus OX=9986 GN=BLVRB PE=4 SV=1	BLVRB	1.94478	0.00239071	Up	19	3	38	3	3	28.2	1.00363	0.977596	0.558871	0.644588	0.72709	1.06303	1.45042	2.01497	1.53041	1.54872
A0A5F9CB01	Neuroplastin OS=Oryctolagus cuniculus OX=9986 GN=NPTN PE=4 SV=1	NPTN	3.52662	7.39932e-05	Up	23	5	42	5	5	29	0.470883	0.757962	0.577681	0.502393	0.338403	1.43031	1.89117	2.64419	1.86954	1.50088
A0A5F9CB17	Glutathione peroxidase OS=Oryctolagus cuniculus OX=9986 PE=3 SV=1	--	2.0018	0.0348468	Up	31	5	38	5	5	25.1	0.41015	0.727507	0.68758	1.1865	0.958333	1.20856	1.13318	1.35631	3.1128	1.13642
A0A5F9CCS8	Fibrillar collagen NC1 domain-containing protein OS=Oryctolagus cuniculus OX=9986 PE=4 SV=1	--	0.276109	0.0125271	Down	5	1	3	1	1	40.1	1.15087	0.852459	0.68977	2.44986	1.98259	0.34162	0.329409		0.509429
A0A5F9CD07	Complement C5 OS=Oryctolagus cuniculus OX=9986 GN=C5 PE=4 SV=1	C5	1.51677	0.0339947	Up	21	27	283	27	27	182.5	0.599846	1.08572	0.787726	0.980063	1.05994	1.55453	1.01208	1.57124	1.71289	0.994871
A0A5F9CD43	Scavenger receptor class B member 1 OS=Oryctolagus cuniculus OX=9986 GN=SCARB1 PE=3 SV=1	SCARB1	0.251343	0.00490056	Down	3	2	4	2	2	63.4	0.837691	1.58305	1.48399	1.61097	1.37457			0.593002	0.310885	0.135206
A0A5F9CHF0	Kininogen 1 OS=Oryctolagus cuniculus OX=9986 GN=KNG1 PE=4 SV=1	KNG1	1.54608	0.0160328	Up	35	20	345	3	26	70.1	0.736443	0.970118	0.757789	0.932429	1.10604	1.38837	0.981777	1.69296	1.78069	1.11793
A0A5F9CHU5	Ig-like domain-containing protein OS=Oryctolagus cuniculus OX=9986 PE=4 SV=1	--	2.4301	0.00435006	Up	22	4	75	1	1	25	0.533216	0.331319	1.01631	1.13668	0.504797	1.64476	1.63996	1.53222	2.3607	1.38194
A0A5F9CI00	Phosphoglucomutase-1 OS=Oryctolagus cuniculus OX=9986 GN=PGM1 PE=3 SV=1	PGM1	1.79232	0.0243338	Up	12	5	11	5	5	58.9	0.56409	1.39362	0.671371	0.953105	0.405953	0.99903	1.57161	1.81389	1.25727	1.50621
A0A5F9CJ58	Calcineurin like EF-hand protein 1 OS=Oryctolagus cuniculus OX=9986 PE=4 SV=1	--	5.09002	2.44443e-05	Up	41	5	18	5	5	17.9	0.348619	0.586526	0.256524	0.483695	0.328318	1.73091	2.80932	1.97074	2.29883	1.38898
A0A5F9CKM2	Hydroxy-delta-5-steroid dehydrogenase, 3 beta- and steroid delta-isomerase 7 OS=Oryctolagus cuniculus OX=9986 GN=HSD3B7 PE=3 SV=1	HSD3B7	0.0521096	0.00108017	Down	17	5	25	5	5	33.4	2.17587	0.286064	1.49452	2.52715	2.695	0.0796693		0.0784003	0.0473631	0.177202
A0A5F9CL57	StAR related lipid transfer domain containing 4 OS=Oryctolagus cuniculus OX=9986 GN=STARD4 PE=4 SV=1	STARD4	0.171329	0.00491671	Down	21	3	9	3	3	29.1	0.521784	0.728771	2.4424	2.36419	2.27887	0.293375		0.302009	0.357155	0.190019
A0A5F9CMR4	Cysteine rich secretory protein 3 OS=Oryctolagus cuniculus OX=9986 GN=CRISP3 PE=3 SV=1	CRISP3	0.390329	0.00130722	Down	15	3	13	3	3	28.4	1.91819	0.947405	1.14153	2.30974	1.36275	0.575961	0.747536	0.452577	0.689994	0.53151
A0A5F9CN85	Tyrosine 3-monooxygenase/tryptophan 5-monooxygenase activation protein beta OS=Oryctolagus cuniculus OX=9986 PE=3 SV=1	--	0.637004	0.010681	Down	25	8	97	4	7	40.7	1.42106	1.11472	1.30081	1.44538	1.32614	0.671209	1.24798	1.01707	0.623267	0.649872
A0A5F9CPF7	Actinin alpha 1 OS=Oryctolagus cuniculus OX=9986 GN=ACTN1 PE=3 SV=1	ACTN1	0.659796	0.00601406	Down	26	20	140	9	20	99.9	1.57678	1.04197	1.28084	1.28711	1.40084	0.841759	1.00793	0.845096	1.03358	0.618061
A0A5F9CQR3	Phosphatidylethanolamine-binding protein 1 OS=Oryctolagus cuniculus OX=9986 PE=3 SV=1	--	0.616146	0.00209405	Down	45	7	39	2	2	19.7	1.4646	1.13249	1.19658	1.53125	1.35423	0.848685	0.663148	1.1387	0.707681	0.757112
A0A5F9CRI0	Proprotein convertase subtilisin/kexin type 6 OS=Oryctolagus cuniculus OX=9986 GN=PCSK6 PE=3 SV=1	PCSK6	0.121936	0.000336308	Down	46	25	217	25	25	99.2	1.45173	1.03259	2.56209	2.45562	1.7702	0.158781	0.0743131	0.339348	0.452741	0.105434
A0A5F9CRN2	Jumonji domain containing 1C OS=Oryctolagus cuniculus OX=9986 GN=JMJD1C PE=4 SV=1	JMJD1C	0.345964	0.000787923	Down	1	1	2	1	1	277.3	1.06031	1.32274	2.0496	1.9293	1.42716	0.402414	0.42737	0.986811	0.474594	0.40356
A0A5F9CSP5	IQ motif containing GTPase activating protein 1 OS=Oryctolagus cuniculus OX=9986 GN=IQGAP1 PE=4 SV=1	IQGAP1	0.425044	0.00112514	Down	5	8	44	6	6	187	1.34141	1.67962	1.48541	1.19954	1.53163	0.369834	1.01923	0.436378	0.617564	0.633298
A0A5F9CT93	Alpha-2-macroglobulin-like OS=Oryctolagus cuniculus OX=9986 PE=3 SV=1	--	1.67936	0.00465595	Up	17	19	98	1	17	152.8	1.06318	0.723733	0.861877	0.839756	0.846125	1.18911	2.02171	1.43527	1.57896	1.05445
A0A5F9CTA5	RNAse_Pc domain-containing protein OS=Oryctolagus cuniculus OX=9986 PE=3 SV=1	--	2.00649	0.00656556	Up	8	2	16	2	2	32.9	0.555933	1.00447	0.764311	0.770245	0.666977	2.21405	0.90615	1.22965	1.3712	1.82723
A0A5F9CU85	Hydroxysteroid 17-beta dehydrogenase 11 OS=Oryctolagus cuniculus OX=9986 GN=HSD17B11 PE=4 SV=1	HSD17B11	0.130979	0.010332	Down	35	9	55	9	9	28.3	2.79602	0.201446	1.3424	3.199	2.01881	0.21941	0.161818	0.422778	0.21917	0.228675
A0A5F9CUM5	Ig-like domain-containing protein OS=Oryctolagus cuniculus OX=9986 PE=4 SV=1	--	1.87404	0.0325551	Up	12	2	19	1	2	14.2	0.568908	0.283054	0.95796	1.12717	1.22504	1.48175	1.2549	1.42518	2.10508	1.53308
A0A5F9CWM1	NAD(P) dependent steroid dehydrogenase-like OS=Oryctolagus cuniculus OX=9986 GN=NSDHL PE=3 SV=1	NSDHL	0.502306	0.00747809	Down	31	8	50	8	8	40.5	1.71737	0.968113	1.15624	1.7568	1.58071	0.766235	0.522804	1.17018	0.458	0.688947
A0A5F9CXA1	Heparin binding growth factor OS=Oryctolagus cuniculus OX=9986 GN=HDGF PE=4 SV=1	HDGF	0.337983	0.0103959	Down	7	1	7	1	1	26.9	1.56795	2.29146	1.26737	0.92266	1.30617	0.236374	1.61241	0.139573	0.264664	0.233048
A0A5F9CXK4	Discoidin domain receptor tyrosine kinase 1 OS=Oryctolagus cuniculus OX=9986 GN=DDR1 PE=4 SV=1	DDR1	0.470957	0.00472348	Down	7	7	58	7	7	107	0.782513	1.20451	1.8342	1.84448	1.58554	0.746156	0.614068	0.711687	0.848156	0.494954
A0A5F9CYD1	Serotransferrin OS=Oryctolagus cuniculus OX=9986 PE=3 SV=1	--	1.60386	0.0140552	Up	84	118	15078	1	1	71.1	0.818185	0.588579	1.28026	0.961373	0.836856	1.23271	1.82481	1.34343	1.67062	1.12215
A0A5F9CZ02	Selenoprotein M OS=Oryctolagus cuniculus OX=9986 GN=SELENOM PE=3 SV=1	SELENOM	8.49483	3.214e-05	Up	26	5	87	5	5	30.3	0.166013	0.566573	0.253231	0.150321	0.147614	2.54736	2.48405	1.51172	2.33145	2.03069
A0A5F9CZ55	Sema domain-containing protein OS=Oryctolagus cuniculus OX=9986 PE=4 SV=1	--	0.531583	0.0160425	Down	31	7	62	7	7	35.7	1.01556	0.952743	1.45712	1.49869	2.15932	0.631616	0.463481	0.708223	0.906992	1.05512
A0A5F9CZD4	Nucleobindin 2 OS=Oryctolagus cuniculus OX=9986 GN=NUCB2 PE=3 SV=1	NUCB2	1.59613	0.048325	Up	48	22	458	22	22	56.3	0.539672	1.02471	1.18218	0.784715	0.910258	0.995808	1.44351	1.68177	2.00935	0.958852
A0A5F9CZH0	Ig-like domain-containing protein OS=Oryctolagus cuniculus OX=9986 PE=4 SV=1	--	2.75211	0.00163104	Up	10	2	23	1	1	18.1	0.895694	0.566106	0.597052	0.71193	0.448415	1.58541	1.15433	3.01396	1.8968	1.20907
A0A5F9D0L7	X-prolyl aminopeptidase 1 OS=Oryctolagus cuniculus OX=9986 GN=XPNPEP1 PE=3 SV=1	XPNPEP1	0.440225	0.00379211	Down	14	7	30	7	7	72	1.60196	1.90149	1.29139	1.3785	0.90066	0.563483	0.464705	0.368506	0.939802	0.777655
A0A5F9D2A9	Prostaglandin-E(2) 9-reductase OS=Oryctolagus cuniculus OX=9986 PE=3 SV=1	--	0.336101	0.0340874	Down	8	2	16	1	1	36.5	2.01309	1.01684	2.02993		0.734432	0.645102			0.530779	0.284718
A0A5F9D2G2	Phospholipid scramblase 3 OS=Oryctolagus cuniculus OX=9986 GN=PLSCR3 PE=3 SV=1	PLSCR3	0.159396	0.00052469	Down	3	2	6	2	2	46.1	1.78206	0.727535	1.55832	2.53151	2.54924	0.199507	0.164094	0.667256	0.235314	0.192087
A0A5F9D345	Non-POU domain containing octamer binding OS=Oryctolagus cuniculus OX=9986 PE=4 SV=1	--	0.232262	0.0100178	Down	2	1	6	1	1	54.1	1.20449	1.86401	1.5127	1.43733	1.3996	0.210603	0.629766		0.17244	0.365551
A0A5F9D4S1	Actinin alpha 4 OS=Oryctolagus cuniculus OX=9986 GN=ACTN4 PE=4 SV=1	ACTN4	0.36002	1.78912e-06	Down	29	14	143	7	7	73	1.72603	1.3712	1.49561	1.59164	1.46889	0.573069	0.635813	0.595083	0.413826	0.537572
A0A5F9D5E8	PSI domain-containing protein OS=Oryctolagus cuniculus OX=9986 PE=4 SV=1	--	1.78719	0.00570686	Up	6	2	12	2	2	34.7	0.682841	0.516977	0.897851	1.00134	1.1405	1.22637	1.40493	1.63923	1.92735	1.37895
A0A5F9D5P9	Rab11 family-interacting protein 1 OS=Oryctolagus cuniculus OX=9986 PE=4 SV=1	--	2.59781	0.0062721	Up	3	1	1	1	1	66.9	0.551771	0.635671	0.578491	0.966024	0.59249	0.993305	1.09211	3.37303	1.54048	1.63738
A0A5F9D603	Ig-like domain-containing protein OS=Oryctolagus cuniculus OX=9986 PE=4 SV=1	--	1.69098	0.0480087	Up	21	2	41	2	2	8.9	0.672071	0.304403	1.04978	1.14853	1.24815	1.34735	1.36606	1.4716	1.92069	1.37341
A0A5F9D6U8	Tropomyosin 1 OS=Oryctolagus cuniculus OX=9986 PE=3 SV=1	--	0.244795	0.00823132	Down	17	5	20	2	2	28.7	2.72673	0.737394	1.78584	0.891108	1.23076		0.458083	0.378025	0.246645
A0A5F9D6Z2	RAB35, member RAS oncogene family OS=Oryctolagus cuniculus OX=9986 PE=4 SV=1	--	0.602109	0.0429334	Down	19	5	55	4	4	29.9	1.26002	0.737211	1.42122	2.09327	1.3896	0.62101	0.669474	0.932986	1.1071	0.82478
A0A5F9D7U8	Ubiquitin associated protein 2 like OS=Oryctolagus cuniculus OX=9986 GN=UBAP2L PE=4 SV=1	UBAP2L	2.4601	0.028449	Up	2	2	15	2	2	105.4	0.774529	0.379353	0.854795	1.23963	0.299465	1.14296	1.08132	2.89667	2.55508	1.05185
A0A5F9DBD2	Aldehyde dehydrogenase 2 family member OS=Oryctolagus cuniculus OX=9986 PE=3 SV=1	--	2.33683	0.0272946	Up	6	4	20	2	4	73	0.916499	1.33148	0.757786	0.196247	0.18599	1.18221	1.90724	1.62924	1.47474	1.72375
A0A5F9DDW9	Eukaryotic translation initiation factor 4E OS=Oryctolagus cuniculus OX=9986 GN=EIF4E PE=3 SV=1	EIF4E	1.78174	0.0435457	Up	8	2	11	2	2	30.6	0.300799	2.05283	0.629243	0.523766	0.320224	1.19704	1.2985	1.41105	1.17895	1.73294
A0A5F9DES8	Laminin subunit gamma 1 OS=Oryctolagus cuniculus OX=9986 GN=LAMC1 PE=4 SV=1	LAMC1	0.180372	0.000634069	Down	25	17	98	17	17	101.1	1.0736	0.785478	2.05256	2.38192	2.67655	0.400507	0.420362	0.177502	0.423993	0.195597
A0A5F9DEW1	SpaA domain-containing protein OS=Oryctolagus cuniculus OX=9986 PE=4 SV=1	--	0.383353	0.0130052	Down	2	3	6	3	3	123.6	1.39644	1.34806	1.64379	1.69993	1.4455	0.863011	0.973682	0.679423	0.173667	0.198289
A0A5F9DFF9	Peptidase S1 domain-containing protein OS=Oryctolagus cuniculus OX=9986 PE=4 SV=1	--	10.1117	0.0013652	Up	43	5	40	5	5	13.1		0.0753153	0.279347	0.371955	0.135964	1.02789	2.79853	0.987118	4.35091	1.73829
A0A5F9DG24	Karyopherin subunit beta 1 OS=Oryctolagus cuniculus OX=9986 GN=KPNB1 PE=4 SV=1	KPNB1	0.308244	2.36176e-05	Down	9	5	31	5	5	89.5	1.61999	2.18444	1.38648	1.25836	1.10122	0.406419	0.542243	0.433615	0.416519	0.528595
A0A5F9DHC7	Alpha-1B-glycoprotein OS=Oryctolagus cuniculus OX=9986 GN=A1BG PE=4 SV=1	A1BG	1.58644	0.00930151	Up	32	12	186	12	12	54.1	0.80213	0.878542	0.928927	0.780712	1.06756	1.28544	0.962933	1.89785	1.64581	1.28014
A0A5F9DHD6	Sodium-dependent multivitamin transporter OS=Oryctolagus cuniculus OX=9986 GN=SLC5A6 PE=3 SV=1	SLC5A6	0.343406	0.0303667	Down	9	3	14	3	3	65.8	1.49956	1.111	2.30755	0.475863	2.09694		0.503936	0.739945	0.525933	0.288124
A0A5F9DI97	PZP protein OS=Oryctolagus cuniculus OX=9986 PE=3 SV=1	--	2.04702	0.0419608	Up	17	14	105	3	3	122.1	0.651831	1.34481	1.08917	0.258659	0.410704	1.29574	1.00817	2.47042	1.7658	1.1468
A0A5F9DJC5	Nidogen 1 OS=Oryctolagus cuniculus OX=9986 PE=4 SV=1	--	0.124607	0.01457	Down	11	8	17	5	7	98.4	1.92946	0.425255	1.14382	1.06822	2.48741		0.117288	0.234311
A0A5F9DK14	ST6 N-acetylgalactosaminide alpha-2,6-sialyltransferase 6 OS=Oryctolagus cuniculus OX=9986 PE=3 SV=1	--	0.478899	0.0311741	Down	15	4	21	4	4	38.2	1.33478	0.836306	2.28399	1.61808	1.20124	1.73662	0.632164	0.394778	0.359626	0.360519
A0A5F9DKA3	Hydroxysteroid dehydrogenase like 2 OS=Oryctolagus cuniculus OX=9986 GN=HSDL2 PE=4 SV=1	HSDL2	0.477784	0.00396503	Down	15	3	6	3	3	42.4	1.00027	1.33931	1.43179	1.32895	1.13871	0.486113	0.85196			0.450474
A0A5F9DKV6	Receptor expression-enhancing protein OS=Oryctolagus cuniculus OX=9986 PE=3 SV=1	--	2.02141	0.00922272	Up	4	1	11	1	1	26.6	0.508122	1.44897	0.569209	0.506459	0.643327	1.38133	2.21374	1.29051	1.19384	1.35145
A0A5F9DLS8	Discoidin domain receptor tyrosine kinase 2 OS=Oryctolagus cuniculus OX=9986 GN=DDR2 PE=4 SV=1	DDR2	1.66947	0.0485354	Up	6	3	22	3	3	91.4	1.60575	0.661419	0.788901	0.752518	0.592027	1.09887	0.934592	1.69265	2.17525	1.44533
A0A5F9DM43	Ig-like domain-containing protein OS=Oryctolagus cuniculus OX=9986 PE=4 SV=1	--	1.79958	0.0384906	Up	14	2	44	1	1	14.5	0.944661	0.293766	1.00062	1.21809	0.817094	1.35367	1.44486	1.3293	2.23124	1.33276
A0A5F9DMB9	Procollagen-lysine 5-dioxygenase OS=Oryctolagus cuniculus OX=9986 PE=4 SV=1	--	0.21847	9.10749e-06	Down	7	3	41	3	3	62.5	1.07144	1.33925	2.0865	1.74702	2.22782	0.302864	0.377906	0.339844	0.428687	0.401581
A0A5F9DMD6	TBC1 domain family member 4 OS=Oryctolagus cuniculus OX=9986 GN=TBC1D4 PE=4 SV=1	TBC1D4	0.588067	0.00503141	Down	2	2	5	2	2	139.2	1.22877	1.6168	0.970027	1.33432	1.03615	0.724891	0.805493	0.554894		0.824982
A0A5F9DNU2	Neuroblast differentiation-associated protein AHNAK OS=Oryctolagus cuniculus OX=9986 PE=4 SV=1	--	3.97572	0.0150131	Up	8	3	6	3	3	94.9		0.284017	0.422956	0.864559	0.331119	1.49479	0.537802	2.87698	2.95449	1.59145
A0A5F9DQ70	Ribonuclease P protein subunit p40 OS=Oryctolagus cuniculus OX=9986 PE=3 SV=1	--	1.81077	0.0180364	Up	22	4	29	4	4	22.9	0.434923	0.551467	0.948474	1.45977	0.749269	1.34977	2.03022	1.4635	1.35762	1.30253
A0A5F9DQC4	Aquaporin-2 OS=Oryctolagus cuniculus OX=9986 GN=AQP2 PE=3 SV=1	AQP2	0.1774	0.014369	Down	5	2	4	2	2	32.4	3.44701		0.764986	1.5673	1.01512			0.452227	0.191272	0.260498
A0A5F9DQV8	Cartilage associated protein OS=Oryctolagus cuniculus OX=9986 GN=CRTAP PE=4 SV=1	CRTAP	0.0842295	1.04497e-05	Down	36	13	102	12	13	46.4	1.69641	0.797593	2.34003	2.3689	2.43925	0.132021	0.184747	0.230633	0.157562	0.107193
A0A5F9DR56	Solute carrier family 36 member 1 OS=Oryctolagus cuniculus OX=9986 GN=SLC36A1 PE=4 SV=1	SLC36A1	0.47967	0.0278939	Down	18	5	70	5	5	54.3	1.64286	0.778654	1.48419	2.01778	1.4956	0.692416	0.267713	0.564983	1.36786	0.665738
A0A5F9DT24	Jacalin-type lectin domain-containing protein OS=Oryctolagus cuniculus OX=9986 PE=4 SV=1	--	0.426824	0.0301196	Down	12	2	6	1	1	27	0.849022		2.31979	1.86388	1.35773	0.517255	0.534578		1.19172	0.484035
A0A5F9DUT5	Transmembrane 9 superfamily member OS=Oryctolagus cuniculus OX=9986 GN=TM9SF2 PE=3 SV=1	TM9SF2	0.626147	0.00776775	Down	6	4	15	4	4	103	1.27555	1.65161	0.94067	1.26892	1.3135	0.974782	0.80681	0.953546	0.738664	0.564998
A0A5F9DVF8	GNAS complex locus OS=Oryctolagus cuniculus OX=9986 PE=3 SV=1	--	0.281111	0.0047163	Down	9	7	44	6	6	103.1	1.51584	0.559172	1.87452	2.31844	2.14663	0.337245	0.511529	0.57	0.256252	0.690409
A0A5F9DVK3	ABHEA protein OS=Oryctolagus cuniculus OX=9986 PE=4 SV=1	--	0.110134	0.0187084	Down	9	2	10	2	2	36.4	1.96935	0.295947	1.51708	1.53898	1.82803			0.139686	0.175269
A0A5F9DVP2	Syntaxin binding protein 1 OS=Oryctolagus cuniculus OX=9986 GN=STXBP1 PE=3 SV=1	STXBP1	0.478704	0.001711	Down	18	9	47	8	8	66.2	1.75118	1.01918	1.81952	1.26066	1.48647	0.537479	0.677912	0.908754	0.877192	0.510922
A0A5S8H3Z9	Alpha-1-acid glycoprotein OS=Oryctolagus cuniculus OX=9986 PE=3 SV=1	--	0.561049	0.0397461	Down	16	5	55	5	5	35.8	1.28941	0.885811	1.46177	1.85317	1.5953	0.457776	0.526257	1.29373	1.24913	0.448406
B7NZM8	Tyrosine 3-monooxygenase/tryptophan 5-monooxygenase activation protein eta OS=Oryctolagus cuniculus OX=9986 GN=YWHAH PE=3 SV=1	YWHAH	12.6177	0.00151686	Up	24	6	63	3	3	28.2		0.134378	0.138417	0.264356	0.130701	0.600627	1.65224	3.82695	0.771513	3.68211
G1SCN1	RICIN domain-containing protein OS=Oryctolagus cuniculus OX=9986 PE=4 SV=2	--	0.468245	0.0405163	Down	15	3	10	3	3	32.6	1.46617	0.583469	1.71404	1.68726	2.03277	0.478251	1.751	0.487909	0.398691	0.388354
G1SDE6	Tetratricopeptide repeat domain 13 OS=Oryctolagus cuniculus OX=9986 GN=TTC13 PE=4 SV=2	TTC13	0.556038	0.0248908	Down	5	4	21	4	4	97.4	1.79668	0.703173	1.72499	1.36582	1.49405	0.805088	1.03505	0.911561	0.612028	0.575646
G1SDN5	HHIP like 2 OS=Oryctolagus cuniculus OX=9986 GN=HHIPL2 PE=3 SV=3	HHIPL2	0.298471	0.00284968	Down	33	20	218	17	20	80.2	0.985756	0.82923	2.95709	1.86032	1.61367	0.566654	0.679881	0.315074	0.540962	0.358642
G1SDN8	Prolyl 3-hydroxylase family member 4 (inactive) OS=Oryctolagus cuniculus OX=9986 GN=P3H4 PE=4 SV=2	P3H4	0.241199	0.0231974	Down	6	2	11	1	1	50.5	0.513244	0.638341	2.74219	2.37144	1.72897	0.399894	0.173095		0.468092	0.50147
G1SEN8	Sacchrp_dh_NADP domain-containing protein OS=Oryctolagus cuniculus OX=9986 PE=4 SV=2	--	0.336558	0.0202169	Down	20	7	28	7	7	58.9	1.47912	0.705141	1.31527	2.66824	1.98766	0.143107	0.25719	1.3021	0.713639	0.328737
G1SGQ2	Secreted phosphoprotein 24 OS=Oryctolagus cuniculus OX=9986 PE=3 SV=3	--	2.51565	0.00486465	Up	28	3	9	3	3	15.8	0.407541	0.81329	0.415675	0.760477	0.988695	1.08861	1.43664	2.59623	2.09674	1.29896
G1SGR8	Arf-GAP domain-containing protein OS=Oryctolagus cuniculus OX=9986 PE=4 SV=1	--	2.28342	0.00462901	Up	3	2	4	2	2	56.5	1.42026	0.703831	0.443118	0.388048	0.58981	1.71116	1.90593	1.66673	1.22725	1.58381
G1SHU0	Sex hormone-binding globulin OS=Oryctolagus cuniculus OX=9986 GN=SHBG PE=4 SV=2	SHBG	7.46729	0.0172355	Up	11	2	7	1	1	43.7		0.169043			0.259906	2.26594	0.561042	1.13813	0.933807	3.10878
G1SHZ4	Keratin 7 OS=Oryctolagus cuniculus OX=9986 GN=KRT7 PE=3 SV=3	KRT7	0.143475	0.0174247	Down	11	4	24	2	2	41.6	0.488432	1.44678	1.97678	0.564046	1.94576	0.182941				0.185605
G1SI79	Heterogeneous nuclear ribonucleoprotein A3 OS=Oryctolagus cuniculus OX=9986 PE=4 SV=2	--	0.119564	0.00687366	Down	32	8	21	8	8	39.6	1.31043	2.31616	0.920054	1.12296	1.17814	0.0180793	0.388882			0.084285
G1SIS5	SMHD1 OS=Oryctolagus cuniculus OX=9986 PE=4 SV=2	--	0.573226	0.0238287	Down	8	2	21	1	1	40.3	1.48615	0.781839	1.27039	1.2973	1.51444	0.707059			0.884032	0.59294
G1SJI8	Family with sequence similarity 3 member C OS=Oryctolagus cuniculus OX=9986 GN=FAM3C PE=3 SV=3	FAM3C	0.215999	7.24997e-05	Down	11	2	5	2	2	22.6	1.75131	1.23309	1.77683	1.71495	2.03641	0.665137	0.285874	0.415914	0.240229	0.231552
G1SKA7	SPARC (osteonectin), cwcv and kazal like domains proteoglycan 3 OS=Oryctolagus cuniculus OX=9986 GN=SPOCK3 PE=4 SV=2	SPOCK3	3.0663	0.0240277	Up	2	1	8	1	1	39	0.224022		1.03294	0.548912	0.649939	1.01179	2.0138		2.98723	1.51744
G1SKE3	Keratin 77 OS=Oryctolagus cuniculus OX=9986 GN=KRT77 PE=3 SV=2	KRT77	2.72858	0.000918203	Up	10	7	47	1	1	62	0.66412	0.591244	0.693062	0.434221	0.872763	1.16477	1.4623	1.78967	2.92595	1.53996
G1SKI3	Ig-like domain-containing protein OS=Oryctolagus cuniculus OX=9986 PE=4 SV=3	--	2.80233	0.0116454	Up	10	1	5	1	1	16.1	0.359625		0.761195	1.06437	0.338915	1.24242	1.29089	1.44654	3.25559	1.60629
G1SKJ5	t-SNARE coiled-coil homology domain-containing protein OS=Oryctolagus cuniculus OX=9986 PE=4 SV=3	--	1.61535	0.0271748	Up	9	2	7	2	2	28.5	0.783351	0.557135	0.89397	1.11796	1.14962	1.4198	1.10552	1.3904	2.18754	1.16908
G1SL38	Twinfilin actin binding protein 1 OS=Oryctolagus cuniculus OX=9986 GN=TWF1 PE=3 SV=2	TWF1	0.365553	0.000608022	Down	6	2	12	2	2	49.7	2.10402	1.15643	1.18567	1.79477	1.47677	0.609703	0.503113	0.55684	0.547848	0.603715
G1SMA9	RAB15, member RAS oncogene family OS=Oryctolagus cuniculus OX=9986 GN=RAB15 PE=4 SV=2	RAB15	2.65387	0.000654093	Up	12	2	8	1	1	19	0.515716	0.610231		0.671803	0.702234	1.46755	1.00656	2.11837	2.02514	1.67567
G1SMJ5	Ubiquitin-fold modifier 1 OS=Oryctolagus cuniculus OX=9986 PE=3 SV=2	--	2.34938	0.00316091	Up	35	2	19	2	2	6.8	0.570075	1.03896	0.836646	0.758036	0.797603		1.97952		1.78072
G1SN00	Kininogen 1 OS=Oryctolagus cuniculus OX=9986 GN=KNG1 PE=4 SV=3	KNG1	1.94805	0.0298597	Up	42	18	352	1	1	49.2	0.26704	1.04622	0.671567	0.84913	1.08751	1.52142	1.18831	1.83445	2.0052	1.08983
G1SNC7	Dermatopontin OS=Oryctolagus cuniculus OX=9986 GN=DPT PE=3 SV=1	DPT	1.69311	0.0188522	Up	8	1	1	1	1	24.2	0.645292	0.494426	1.16568	0.89959	1.16976	1.09605	1.76054	1.39734	1.79665	1.35634
G1SPB6	ACSL1 OS=Oryctolagus cuniculus OX=9986 PE=4 SV=3	--	4.31488	0.000219053	Up	8	2	20	2	2	22.6	0.336181	0.772429	0.286353	0.465722	0.379154	1.58139	3.20305	2.05513	1.46237	1.3627
G1SQ49	Acyl-CoA thioesterase 4 OS=Oryctolagus cuniculus OX=9986 PE=3 SV=3	--	0.226942	0.00415254	Down	4	1	2	1	1	48.5		1.07642	1.54391	1.5284			0.269551			0.35813
G1SQW1	Ras like without CAAX 1 OS=Oryctolagus cuniculus OX=9986 GN=RIT1 PE=4 SV=2	RIT1	1.60585	0.0306911	Up	9	2	4	2	2	25.3	0.899187	1.12558	0.724125	1.00537	0.628556	1.30396	0.974658	1.62802	2.06903	1.06248
G1SR43	Abhydrolase domain containing 5 OS=Oryctolagus cuniculus OX=9986 GN=ABHD5 PE=4 SV=2	ABHD5	0.190629	0.00588053	Down	37	7	29	7	7	39.1	1.52363	0.595253	0.935871	2.9321	1.47278	0.363614			0.241898	0.247702
G1SRZ0	Torsin family 2 member A OS=Oryctolagus cuniculus OX=9986 GN=TOR2A PE=3 SV=3	TOR2A	0.311638	0.0115285	Down	29	4	33	4	4	27.9	2.01	0.474377	2.22322	1.86394	1.72914	1.04177	0.353983	0.417029	0.408404	0.365616
G1SRZ3	CUB domain containing protein 1 OS=Oryctolagus cuniculus OX=9986 GN=CDCP1 PE=4 SV=3	CDCP1	0.262833	0.0070838	Down	7	4	17	4	4	93.2	1.3479	0.660947	1.73028	1.85836	3.00539	0.53394	0.384916	0.245226	0.93397	0.163068
G1STS4	EF-hand domain-containing protein OS=Oryctolagus cuniculus OX=9986 PE=4 SV=3	--	1.78983	0.00906903	Up	6	1	12	1	1	32.6	0.493744	0.972842	0.857756	0.922968	0.856626	1.89266	1.49743	1.2072	1.74805	1
G1SU77	von Willebrand factor A domain containing 7 OS=Oryctolagus cuniculus OX=9986 GN=VWA7 PE=4 SV=2	VWA7	2.42993	0.020281	Up	2	3	12	3	3	104.5	0.53254	0.340217	1.26662	0.759129	0.64492	1.06598	2.03403	3.17535	1.32417	1.01072
G1SUC9	von Willebrand factor A domain containing 3A OS=Oryctolagus cuniculus OX=9986 GN=VWA3A PE=4 SV=3	VWA3A	0.188381	0.0456937	Down	1	1	4	1	1	134.1	1.33356	0.305364	1.74966	1.74214	1.75165	0.29303				0.225574
G1SUH1	Keratin 72 OS=Oryctolagus cuniculus OX=9986 GN=KRT72 PE=3 SV=1	KRT72	3.93899	0.00820726	Up	5	3	6	2	2	55.9	0.20597	0.963511	0.567948	0.42734	0.322177	1.04369	2.16327	1.41992	4.26901	0.900181
G1SVE4	Biotinidase OS=Oryctolagus cuniculus OX=9986 GN=BTD PE=3 SV=3	BTD	0.231063	0.000323811	Down	3	2	9	2	2	58.2	1.60158	0.821917	1.87447	2.25804	1.45704	0.316811	0.352021	0.30312	0.509266
G1SWF0	Heparin cofactor 2 OS=Oryctolagus cuniculus OX=9986 GN=SERPIND1 PE=3 SV=1	SERPIND1	1.66569	0.0131495	Up	19	10	126	10	10	54.6	0.665383	1.10314	0.729127	0.653376	1.13174	1.41849	0.989313	1.6286	1.84768	1.24967
G1SWM4	Serpin family B member 11 (gene/pseudogene) OS=Oryctolagus cuniculus OX=9986 GN=SERPINB11 PE=3 SV=2	SERPINB11	0.0211449	0.016823	Down	42	15	87	15	15	46.1	3.53544	0.0110249	1.81781	2.26894	2.94064	0.0874623	0.00366833	0.00342018	0.00348637	0.125546
G1SXG2	Transmembrane protein 263 OS=Oryctolagus cuniculus OX=9986 GN=TMEM263 PE=3 SV=1	TMEM263	2.08958	0.00701149	Up	33	3	18	3	3	11.5	0.91005	0.471976	0.531487	0.998816	0.957207	1.11864	1.21523	2.23541	1.97211	1.54431
G1SXJ0	Family with sequence similarity 114 member A1 OS=Oryctolagus cuniculus OX=9986 GN=FAM114A1 PE=3 SV=1	FAM114A1	2.11649	0.0186443	Up	6	2	10	2	2	59.4	0.517769	0.619007	0.459958	1.29236	0.933729	1.43599	1.14257	1.18537	2.94217	1.38487
G1SYE0	Abhydrolase domain containing 14B OS=Oryctolagus cuniculus OX=9986 GN=ABHD14B PE=4 SV=2	ABHD14B	2.25349	2.28898e-05	Up	5	1	9	1	1	19.2	0.7307	0.963715	0.608502	0.627006	0.613746	1.43945	1.61351	1.77968	1.52054	1.63245
G1T127	Kallikrein B1 OS=Oryctolagus cuniculus OX=9986 GN=KLKB1 PE=4 SV=2	KLKB1	1.78282	0.0116213	Up	25	14	130	13	14	70.1	0.774561	1.04778	0.67728	0.873283	0.764628	1.61198	0.961014	1.80009	1.99127	1.01211
G1T1T4	ADP dependent glucokinase OS=Oryctolagus cuniculus OX=9986 GN=ADPGK PE=4 SV=2	ADPGK	1.72857	0.000114574	Up	5	2	22	2	2	50.1	0.871874	0.730471	0.856219	1.05856	0.715787	1.31244	1.59438	1.38852	1.55956	1.46201
G1T2G5	EGF domain specific O-linked N-acetylglucosamine transferase OS=Oryctolagus cuniculus OX=9986 GN=EOGT PE=3 SV=2	EOGT	0.410352	0.0275931	Down	6	2	7	2	2	61.3	1.2604	0.523038	1.53996	1.98871	2.02854	0.639548	0.539775		0.681332	0.549143
G1T3H9	Desmocollin 2 OS=Oryctolagus cuniculus OX=9986 GN=DSC2 PE=4 SV=2	DSC2	0.138339	0.0215181	Down	10	5	15	5	5	93	0.682139	2.08615	0.392746	1.74695	2.03062	0.00766019		0.540607		0.0276611
G1T4E0	Ectonucleotide pyrophosphatase/phosphodiesterase family member 5 OS=Oryctolagus cuniculus OX=9986 GN=ENPP5 PE=4 SV=2	ENPP5	2.34574	0.000804261	Up	17	7	59	7	7	54.5	0.492345	0.766599	0.727564	0.626938	0.896352	1.03368	1.92846	2.15179	1.52119	1.59795
G1T4G4	Neuronal pentraxin 1 OS=Oryctolagus cuniculus OX=9986 GN=NPTX1 PE=4 SV=3	NPTX1	6.46442	0.00725993	Up	4	2	15	2	2	49.9		0.819649	0.110058	0.182546	0.120851	0.532894	2.43579	3.16173	2.62182	1.2119
G1T568	Transportin 1 OS=Oryctolagus cuniculus OX=9986 GN=TNPO1 PE=4 SV=2	TNPO1	0.505139	0.0145527	Down	7	4	5	4	4	91.3	1.60492	1.88472	1.43631	0.694559	1.23012	0.413035	0.69627	0.788067	0.787157	0.775988
G1T5Y9	Cathepsin F OS=Oryctolagus cuniculus OX=9986 GN=CTSF PE=3 SV=2	CTSF	0.2222	0.0196168	Down	14	5	21	5	5	51.2	1.16384	0.606655	3.85786	2.20507	1.01892	0.100642	0.658629	0.697485	0.430948	0.0792923
G1T671	Acetyl-CoA acetyltransferase 2 OS=Oryctolagus cuniculus OX=9986 GN=ACAT2 PE=3 SV=3	ACAT2	2.7355	0.00143353	Up	42	8	88	8	8	40.8	0.515539	1.27577	0.547465	0.362631	0.355453	1.40896	1.78946	1.81368	1.62285	1.72708
G1T6L5	SH3 domain binding glutamate rich protein like OS=Oryctolagus cuniculus OX=9986 GN=SH3BGRL PE=3 SV=2	SH3BGRL	0.23143	0.0149529	Down	11	2	10	2	2	22.1	1.94191	0.565618	1.64505	0.964386	1.58248	0.310333	0.309847
G1T7H0	Heterogeneous nuclear ribonucleoprotein U OS=Oryctolagus cuniculus OX=9986 GN=HNRNPU PE=4 SV=3	HNRNPU	0.162339	0.0236647	Down	8	4	15	4	4	64.2	0.509547	2.29874	1.61743	0.67007	0.804024	0.0882244	0.294883
G1T7Z1	CKLF like MARVEL transmembrane domain containing 8 OS=Oryctolagus cuniculus OX=9986 GN=CMTM8 PE=4 SV=1	CMTM8	2.07346	0.00856244	Up	15	1	10	1	1	19.5	1.02799		0.372878	0.984592	0.69055	1.55396	1.46779	1.98793	1.63582	1.327
G1T852	Beta 3-glucosyltransferase OS=Oryctolagus cuniculus OX=9986 GN=B3GLCT PE=4 SV=2	B3GLCT	1.93155	0.0055519	Up	14	5	38	5	5	56.3	0.62928	0.576822	0.709668	1.10115	1.00166	0.962255	1.46168	1.94974	1.73474	1.65366
G1T8B1	Collagen type V alpha 3 chain OS=Oryctolagus cuniculus OX=9986 GN=COL5A3 PE=4 SV=1	COL5A3	0.0761755	0.0248296	Down	2	2	4	2	2	171.8	1.00847	0.213126	1.73379	2.17661	2.09682	0.089927			0.130337
G1T8S7	MARVEL domain-containing protein OS=Oryctolagus cuniculus OX=9986 PE=3 SV=2	--	0.530859	0.0186598	Down	11	2	6	2	2	28.4	1.52657	1.0054	0.993624	1.16776		0.55849				0.687265
G1T983	Heme binding protein 1 OS=Oryctolagus cuniculus OX=9986 GN=HEBP1 PE=3 SV=3	HEBP1	1.96603	0.00253796	Up	18	4	32	4	4	29.6	0.755265	0.655196	1.01373	0.882847	0.655119	1.20973	1.6905	1.1021	2.24335	1.54403
G1TA63	Chitinase 3 like 2 OS=Oryctolagus cuniculus OX=9986 GN=CHI3L2 PE=4 SV=2	CHI3L2	0.0201379	0.000327469	Down	19	5	13	5	5	42.1	4.06877		1.48403	1.10164	0.800659	0.0345408	0.0323792			0.0456777
G1TAY6	Keratin 15 OS=Oryctolagus cuniculus OX=9986 GN=KRT15 PE=3 SV=2	KRT15	0.565372	0.037799	Down	43	19	140	10	17	49.2	1.58438	1.82124	1.0082	1.33828	0.819067	0.383921	0.564286	0.82023	0.718198	1.22852
G1TBE0	Feline leukemia virus subgroup C cellular receptor family member 2 OS=Oryctolagus cuniculus OX=9986 GN=FLVCR2 PE=4 SV=2	FLVCR2	1.99159	0.0157598	Up	11	4	30	4	4	57.1	0.587507	0.669607	0.477392	1.75968	0.41124	1.32238	1.423	2.12164	1.58924	1.32176
G1TBH3	DnaJ heat shock protein family (Hsp40) member B9 OS=Oryctolagus cuniculus OX=9986 GN=DNAJB9 PE=4 SV=1	DNAJB9	2.25226	0.027775	Up	26	4	37	4	4	25.5	0.226883	1.352	0.804615	0.801467	0.34929	1.09646	1.623	1.84449	2.33393	1.06219
G1TBL0	Basic leucine zipper and W2 domains 2 OS=Oryctolagus cuniculus OX=9986 GN=BZW2 PE=3 SV=3	BZW2	0.347636	0.0109282	Down	5	3	14	2	3	51.3	2.22884	1.68866	0.934978	1.17144	1.5211	0.810648	0.306206	0.143627	0.565115	0.797325
G1TBR5	SEC61 translocon alpha 1 subunit OS=Oryctolagus cuniculus OX=9986 GN=SEC61A1 PE=3 SV=3	SEC61A1	0.288403	0.0155803	Down	11	4	6	4	4	51.9	0.523635	3.41917	1.14791	0.948621	0.995617	0.301868	0.34505	0.333048	0.23272	0.816214
G1TDT6	Isochorismatase domain containing 1 OS=Oryctolagus cuniculus OX=9986 GN=ISOC1 PE=3 SV=3	ISOC1	3.50266	0.0409565	Up	6	2	8	2	2	39	0.421037	1.29886	0.473014	0.401016	0.245173	0.479275	1.8028	2.31524	3.35821
G1TE37	V-type proton ATPase subunit S1 OS=Oryctolagus cuniculus OX=9986 PE=3 SV=2	--	0.438044	0.0236071	Down	18	5	67	5	5	52	1.47574	0.52564	1.7442	1.91525	2.00893	0.712437	0.861537	0.627283	0.686132	0.472303
G1TFV7	SERPIN domain-containing protein OS=Oryctolagus cuniculus OX=9986 GN=SERPINA1 PE=3 SV=2	SERPINA1	1.57575	0.025073	Up	44	17	573	1	23	50.7	0.652462	1.09311	1.04864	0.884887	0.758234	1.33118	1.05769	1.75333	1.85821	0.991701
G1TH10	EMI domain-containing protein OS=Oryctolagus cuniculus OX=9986 PE=4 SV=2	--	4.67666	0.000710502	Up	4	2	10	2	2	55.5	0.654386	0.669391	0.314506	0.131453	0.373098	1.94047	2.3124	1.86961	2.50739	1.39144
G1THG2	Ig-like domain-containing protein OS=Oryctolagus cuniculus OX=9986 PE=4 SV=2	--	2.52818	0.0287812	Up	11	1	14	1	1	15.2	0.839544	0.180033	0.892701	0.461912	1.12728	1.37598	0.904781	1.69437	3.04354	1.83366
G1TI38	Syntaxin 3 OS=Oryctolagus cuniculus OX=9986 PE=3 SV=2	--	0.315595	0.0123922	Down	10	3	26	2	3	29.2	3.70583	1.03501	1.13372	1.18407	1.01416	0.640073	0.649797	0.214992	0.729861	0.31301
G1TJY2	Chitinase domain-containing protein 1 OS=Oryctolagus cuniculus OX=9986 PE=4 SV=2	--	0.5866	5.17802e-05	Down	27	5	82	5	5	30.5	1.23946	1.15352	1.47984	1.39563	1.52944	0.776754	0.700799	0.854281	0.888853	0.766956
G1TKC8	Secreted frizzled-related protein 1 OS=Oryctolagus cuniculus OX=9986 PE=3 SV=2	--	2.49524	3.04268e-05	Up	5	1	13	1	1	24	0.820039	0.767828	0.592829	0.460252	0.706716	1.89898	1.50119	1.6525	1.69353	1.60701
G1TL67	Secretoglobin family 2A member 2 OS=Oryctolagus cuniculus OX=9986 PE=4 SV=1	--	3.16049	0.036365	Up	37	3	30	3	3	10.6	2.18025	0.0741048		0.00571765	0.0259447	2.4595	0.371106	2.31951	2.54731	1.33373
G1TM60	NADH:ubiquinone oxidoreductase subunit A9 OS=Oryctolagus cuniculus OX=9986 GN=NDUFA9 PE=4 SV=2	NDUFA9	1.58388	0.00293627	Up	6	2	4	2	2	42.5	0.983014	1.02221	0.640688	0.923165	0.824442	1.31349	1.17915	1.23844	1.75222	1.47552
G1TN25	Alpha-2-glycoprotein 1, zinc-binding OS=Oryctolagus cuniculus OX=9986 GN=AZGP1 PE=3 SV=3	AZGP1	1.94976	0.0095004	Up	37	9	181	9	9	35.7	0.998259	0.797913	0.704228	0.599258	0.81367	2.48092	1.05058	1.75117	1.2821	1.06529
G1TNH6	Peptidase inhibitor 15 OS=Oryctolagus cuniculus OX=9986 GN=PI15 PE=4 SV=2	PI15	0.00748378	0.0264054	Down	37	6	42	6	6	29.1	2.19829	0.0109589	2.10649	2.38447	1.86114			0.0172378	0.00436935	0.0168356
G1TP31	Ig-like domain-containing protein OS=Oryctolagus cuniculus OX=9986 PE=4 SV=2	--	2.31394	0.0152435	Up	12	2	49	1	1	15.8	0.544175	0.316977	0.710349	1.09833	1.00528	1.22056	1.0303	1.82087	2.77674	1.65553
G1TRC0	Heat shock 70 kDa protein 1 OS=Oryctolagus cuniculus OX=9986 PE=3 SV=2	--	3.00831	0.0116109	Up	7	4	74	2	2	73.9	0.340064	0.388948	0.638923	0.855658	1.27918		2.27529	1.66697	2.38019
G1TRG5	Ig-like domain-containing protein OS=Oryctolagus cuniculus OX=9986 PE=4 SV=3	--	1.75023	0.037199	Up	16	3	33	2	2	22.5	0.69455	0.383578	1.24289	1.08197	0.931746	1.14573	1.10141	1.65666	2.15548	1.52751
G1TSJ0	Ig-like domain-containing protein OS=Oryctolagus cuniculus OX=9986 PE=4 SV=2	--	1.93034	0.0169395	Up	4	1	32	1	1	21.7	0.970807	0.318776	0.913256	1.01711	0.868036	1.57711	1.17227	1.84676	1.9546	1.34045
G1TTI3	Thiosulfate sulfurtransferase like domain containing 1 OS=Oryctolagus cuniculus OX=9986 GN=TSTD1 PE=4 SV=2	TSTD1	0.301464	0.0112021	Down	32	3	27	3	3	12.5	1.08168	0.615471	1.85734	2.64844	2.11537	0.632356	0.612486	0.523031	0.562538	0.177263
G1TTJ3	NXPE family member 3-like OS=Oryctolagus cuniculus OX=9986 PE=3 SV=3	--	4.86417	0.00588391	Up	3	1	4	1	1	59.1		0.533003	0.16125	0.689761	0.318102		1.02151	2.38382	2.98572	1.88834
G1TUA3	Peptidase A1 domain-containing protein OS=Oryctolagus cuniculus OX=9986 PE=3 SV=2	--	0.537652	0.0145483	Down	23	5	56	5	5	27.1	1.43659	0.797237	1.56846	1.80482	1.47736	1.16832	0.551708	0.525024	0.833856	0.730071
G1TUM7	Nucleophosmin OS=Oryctolagus cuniculus OX=9986 PE=3 SV=2	--	0.028795	6.08921e-06	Down	12	3	12	3	3	27.1	1.09704	2.97806	1.65372	1.00931	1.09667	0.0547824	0.0646945		0.034051	0.0269543
G1TVW1	Fe2OG dioxygenase domain-containing protein OS=Oryctolagus cuniculus OX=9986 PE=4 SV=2	--	0.275891	2.62006e-05	Down	9	2	13	2	2	31.7	1.05767	1.47992	2.1554	1.61819	1.76884	0.407521	0.568747	0.379753	0.519438	0.353748
G1TWB8	Ig-like domain-containing protein OS=Oryctolagus cuniculus OX=9986 PE=4 SV=2	--	2.08239	0.0407048	Up	9	1	32	1	1	12.5	0.877768	0.247696	0.949959	1.26544	0.616138	1.57181	1.26839	1.77042	2.67462	0.954757
G1TXB1	NME/NM23 nucleoside diphosphate kinase 6 OS=Oryctolagus cuniculus OX=9986 GN=NME6 PE=4 SV=2	NME6	2.39945	0.0353026	Up	12	1	12	1	1	10.9	0.370288	0.970965	0.592915	0.761238	0.751982	1.05939	0.724883	3.49805	1.40499	1.58451
G1TY46	Immunoglobulin superfamily containing leucine rich repeat OS=Oryctolagus cuniculus OX=9986 GN=ISLR PE=4 SV=2	ISLR	0.488852	0.0203547	Down	25	7	28	7	7	43.5	1.18581	0.642331	1.75389	1.61206	2.20616	0.665677	0.599622	0.889586	0.700388	0.762357
G1TYZ5	Ig-like domain-containing protein OS=Oryctolagus cuniculus OX=9986 PE=4 SV=2	--	1.69701	0.0432502	Up	21	2	30	2	2	17.2	0.748184	0.357226	1.26867	1.11563	0.936693	1.31873	1.34809	1.60017	2.1003	1.14436
G1TZA1	C1q domain-containing protein OS=Oryctolagus cuniculus OX=9986 PE=4 SV=2	--	2.47011	0.0095414	Up	13	2	18	2	2	20.4	0.539304	1.03839	0.38407	0.381318	1.02437	1.33203	1.25682	3.00028	1.45006	1.27882
G1TZJ6	Complement decay-accelerating factor OS=Oryctolagus cuniculus OX=9986 PE=4 SV=2	--	3.19918	6.4263e-05	Up	58	16	244	16	16	44.4	0.443875	0.503937	0.647541	0.654064	0.641255	1.27712	2.18373	1.55672	2.61496	1.61526
G1U299	LDL receptor related protein 11 OS=Oryctolagus cuniculus OX=9986 GN=LRP11 PE=4 SV=3	LRP11	0.36791	0.0252089	Down	4	1	4	1	1	56		1.81571	2.13624	0.584195	1.30956	0.389813		0.602757	0.59577	0.562352
G1U575	C1q domain-containing protein OS=Oryctolagus cuniculus OX=9986 PE=4 SV=2	--	1.77039	0.0379274	Up	5	1	17	1	1	22.1	0.85677	0.967895	0.478365	0.613857	1.25942	1.59224	0.985727	2.18447	1.66323	0.96802
G1U5N5	Lactamase_B domain-containing protein OS=Oryctolagus cuniculus OX=9986 PE=3 SV=2	--	0.484571	0.0441128	Down	14	3	10	3	3	33	0.665104	2.47995	1.605	1.15768	0.728638	0.668984	0.512346	0.558133	0.712643	0.76369
G1U612	DYH17 protein OS=Oryctolagus cuniculus OX=9986 PE=4 SV=2	--	2.1205	0.00314736	Up	18	4	53	4	4	25	0.587992	0.84903	0.736253	0.752817	0.828371	1.61061	0.862551	1.75936	2.25586	1.47294
G1U729	Immunoglobulin superfamily member 8 OS=Oryctolagus cuniculus OX=9986 GN=IGSF8 PE=4 SV=2	IGSF8	0.41702	0.0469117	Down	8	5	37	5	5	72.1	1.8026	0.410172	1.42233	1.95822	2.2417	0.565454	0.570275	0.72287	0.794355	0.614404
G1U7X4	DLG associated protein 1 OS=Oryctolagus cuniculus OX=9986 GN=DLGAP1 PE=3 SV=1	DLGAP1	2.64125	0.000253218	Up	1	1	11	1	1	109.8	0.508508	0.584341	0.622127	0.697119	0.832002	1.48224	1.51109	2.49753	1.17081	1.9068
G1U862	Large neutral amino acids transporter small subunit 1 OS=Oryctolagus cuniculus OX=9986 PE=4 SV=2	--	0.0894996	0.0187165	Down	5	2	8	2	2	51.7	0.577259	1.11618	1.89397	0.397842	2.79373		0.186953	0.0557333
G1U8R8	Jacalin-type lectin domain-containing protein OS=Oryctolagus cuniculus OX=9986 PE=4 SV=2	--	0.0992404	0.0103711	Down	50	6	161	6	6	18	2.65936	0.179831	2.10983	2.48833	2.33613	0.283649	0.0186063	0.0440464	0.0565824	0.567039
P01684	Ig kappa chain V region 3374 OS=Oryctolagus cuniculus OX=9986 PE=1 SV=1	--	2.05206	0.0196758	Up	10	1	30	1	1	11.5	0.725557	0.326114	1.02618	1.26475	0.61826	1.44203	1.42872	1.73725	2.43272	1.08723
Note: MW indicates protein molecular mass; OR and C indicate the relative abundant level of the normalized protein in mature milk and colostrum of rabbits, respectively; Peptides indicate the number of peptide of each protein

## Sheet: Table S2
Table S2 Significantly enriched GO terms based on DAPs between the colostrum and matrue milk
GO Terms Level 1	GO Terms Description	GO Terms Level	GO Terms ID	Mapping	Background	All Mapping	All Background	Fold Enrichment	Fisher's exact test p value	-log10(p value)	Related proteins
Cellular Component	membrane attack complex	4	GO:0005579	6	7	483	1880	3.34	0.00153771	2.81	P48747 P98137 P98136 G1SNT3 G1T3X1 A0A5F9CD07
	microbody	5	GO:0042579	16	31	483	1880	2.01	0.00273049	2.56	G1SF10 G1TKH3 G1SI20 G1SQG5 G1T3Y8 A0A5F9CAA7 A0A5F9D390 G1SQ02 G1SZF7 G1T332 A0A5F9DKA3 G1SPB6 G1SQ49 G1SR43 G1T671 G1TDT6
	peroxisome	6	GO:0005777	16	31	483	1880	2.01	0.00273049	2.56	G1SF10 G1TKH3 G1SI20 G1SQG5 G1T3Y8 A0A5F9CAA7 A0A5F9D390 G1SQ02 G1SZF7 G1T332 A0A5F9DKA3 G1SPB6 G1SQ49 G1SR43 G1T671 G1TDT6
	lysosomal lumen	6	GO:0043202	23	54	483	1880	1.66	0.00656604	2.18	G1SPJ6 G1U9R4 G1SL41 G1SR53 A0A5F9C1A5 A0A5F9CDS8 A0A5F9CHA2 A0A5F9CLH7 A0A5F9D221 A0A5F9DAX7 A0A5F9DDJ5 A0A5F9DKU9 G1SDL3 G1SPR5 G1SU82 G1T044 G1T0P2 G1T6N3 A0A5F9C531 A0A5F9DQ70 G1T5Y9 G1TJY2 G1TUA3
	pore complex	3	GO:0046930	6	9	483	1880	2.59	0.0113308	1.95	P48747 P98137 P98136 G1SNT3 G1T3X1 A0A5F9CD07
	brush border membrane	5	GO:0031526	8	14	483	1880	2.22	0.011953	1.92	G1SHP3 P11170 Q28619 A0A5F9C3S6 G1SIP4 G1STH4 G1SCR2 A0A5F9DHD6
	desmosome	5	GO:0030057	5	7	483	1880	2.78	0.0143837	1.84	G1T2J0 A0A5F9C3S6 G1SR48 A0A5F9CPF7 G1T3H9
	tetraspanin-enriched microdomain	2	GO:0097197	3	3	483	1880	3.89	0.0168795	1.77	A0A5F9CVY7 G1SKR3 G1T9Z7
Molecular Function	glucosyltransferase activity	5	GO:0046527	7	8	443	1746	3.45	0.000407932	3.39	A0A5F9C6B1 A0A5F9D5R0 G1SXB6 G1TIZ2 A0A5F9C531 A0A5F9DMB9 G1TVW1
	macromolecule transmembrane transporter activity	3	GO:0022884	5	5	443	1746	3.94	0.00103383	2.99	A0A5F9C445 A0A5F9CZT7 G1SF32 G1SI79 G1TN25
	UDP-glucosyltransferase activity	5	GO:0035251	6	7	443	1746	3.38	0.00142871	2.85	A0A5F9C6B1 G1SXB6 G1TIZ2 A0A5F9C531 A0A5F9DMB9 G1TVW1
	peptide transmembrane transporter activity	4	GO:1904680	4	4	443	1746	3.94	0.00410236	2.39	P46029 A0A5F9C445 G1SF32 G1TN25
	amide transmembrane transporter activity	3	GO:0042887	5	6	443	1746	3.28	0.00490254	2.31	P46029 A0A5F9C445 G1SF32 A0A5F9CA37 G1TN25
	serine-type endopeptidase activity	5	GO:0004252	15	32	443	1746	1.85	0.00738279	2.13	G1U9Q9 A0A5F9DGE4 G1SIB7 G1T3Z1 G1U461 G1U9U2 A0A5F9CAP0 A0A5F9DC05 A0A5F9DPB6 G1SS91 G1TAC0 A0A5F9CRI0 A0A5F9DFF9 G1T127 G1TUA3
	antioxidant activity	1	GO:0016209	15	32	443	1746	1.85	0.00738279	2.13	A0A5F9CHL7 G1TKH3 P18287 A0A5F9CQ70 G1SXQ6 G1U9S2 P41975 A0A5F9CAA7 A0A5S8H274 G1SN96 G1SQ02 G1T310 G1TD98 A0A5F9C3T1 A0A5F9CB17
	UDP-glycosyltransferase activity	4	GO:0008194	14	29	443	1746	1.9	0.00820174	2.09	A0A5F9C3S6 G1T9H4 A0A5F9C353 A0A5F9C6B1 A0A5F9CQ28 G1SXB6 G1T147 G1TIZ2 G1TRR7 A0A5F9C531 A0A5F9DMB9 G1SCN1 G1T2G5 G1TVW1
Biological Process	positive regulation of stress fiber assembly	7	GO:0051496	10	15	472	1858	2.62	0.000867259	3.06	G1SZV5 G1T192 G1SIE6 A0A5F9CTG1 G1SQ87 G1U978 A0A5F9CZC1 G1SCK4 G1TP57 G1TKC8
	regulation of acute inflammatory response	6	GO:0002673	21	44	472	1858	1.88	0.00128268	2.89	A0A5F9CHL7 Q9XSC5 P48747 P98137 A0A5F9DGE4 G1SIB7 G1T3Z1 G1U1Q8 P98136 Q28679 A0A5F9CAP0 A0A5F9DPB6 G1SNT3 G1SS91 G1T3X1 G1TNZ4 A0A5F9CD07 A0A5F9CHF0 G1SN00 G1T127 G1TZJ6
	regulation of stress fiber assembly	6	GO:0051492	12	21	472	1858	2.25	0.00184652	2.73	G1SK33 G1SZV5 G1T192 G1SIE6 A0A5F9CTG1 G1SQ87 G1U978 A0A5F9CZC1 G1SCK4 G1TB18 G1TP57 G1TKC8
	regulation of osteoclast differentiation	7	GO:0045670	8	12	472	1858	2.62	0.00301059	2.52	A0A5F9CVY7 P00919 A0A5F9CUU0 A0A5F9CQS0 G1T310 A0A5F9DVF8 G1TE37 G1TKC8
	anion homeostasis	6	GO:0055081	10	17	472	1858	2.32	0.00337779	2.47	G1SZV5 P18287 P46029 Q28619 A0A5F9C2R7 G1SIP4 A0A5F9C9F1 A0A5F9DLC0 G1T332 G1T7R1
	positive regulation of filopodium assembly	7	GO:0051491	10	17	472	1858	2.32	0.00337779	2.47	G1T192 A0A5F9CTG1 G1U978 A0A5F9CZC1 A0A5F9DJT9 G1SIL2 G1SKS0 G1SLQ4 G1SZW0 G1TBL0
	peptidyl-lysine hydroxylation	6	GO:0017185	4	4	472	1858	3.94	0.00412529	2.38	G1TIZ2 A0A5F9DMB9 G1SDN8 G1TVW1
	Factor XII activation	7	GO:0002542	4	4	472	1858	3.94	0.00412529	2.38	G1SIB7 A0A5F9CHF0 G1SN00 G1T127
	nucleoside diphosphate biosynthetic process	6	GO:0009133	4	4	472	1858	3.94	0.00412529	2.38	G1T398 A0A5F9DRD9 G1T188 G1TDY3
	regulation of actomyosin structure organization	6	GO:0110020	13	25	472	1858	2.05	0.00431501	2.37	G1SK33 G1SZV5 G1T192 G1SIE6 A0A5F9CTG1 G1SQ87 G1U978 A0A5F9CZC1 A0A5F9DRS0 G1SCK4 G1TB18 G1TP57 G1TKC8
	regulation of protein activation cascade	7	GO:2000257	15	32	472	1858	1.85	0.00748435	2.13	Q9XSC5 P48747 P98137 A0A5F9DGE4 G1T3Z1 P98136 Q28679 A0A5F9CAP0 A0A5F9DPB6 G1SNT3 G1SS91 G1T3X1 G1TNZ4 A0A5F9CD07 G1TZJ6
	aspartate family amino acid biosynthetic process	6	GO:0009067	6	9	472	1858	2.62	0.0106837	1.97	G1T1U7 G1ST90 G1T332 G1TIZ2 A0A5F9DMB9 G1TVW1
	regulation of fatty acid oxidation	7	GO:0046320	5	7	472	1858	2.81	0.0136731	1.86	G1ST24 G1SK09 Q8WN94 G1T7R1 A0A5F9CZD4
	monocarboxylic acid transport	7	GO:0015718	13	28	472	1858	1.83	0.0150269	1.82	G1SHP3 P18287 Q28619 G1ST24 G1SK09 G1T2I4 P06912 G1T756 G1T7R1 A0A5F9CA37 A0A5F9D2A9 A0A5F9DHD6 G1SPB6

## Sheet: Table S3
Table S3 Significantly enriched KEGG pathway results based on DAPs between the colostrum and matrue milk
KEGG pathway	Mapping	Background	All Mapping	All Background	Fold Enrichment	Fisher's exact test p value	-log10(p value)	Related proteins
map04610 Complement and coagulation cascades	30	57	309	1214	2.07	6.8876e-06	5.16	G1U9Q9 Q9XSC5 P48747 P98137 A0A5F9DGE4 G1SIB7 G1T3Z1 G1U9U2 P98136 Q28679 A0A5F9CAP0 A0A5F9DC05 A0A5F9DPB6 G1SCK4 G1SIK0 G1SNT3 G1SS91 G1T3X1 G1TAC0 G1TBZ0 G1TNZ4 A0A5F9CD07 A0A5F9CHF0 A0A5F9CT93 A0A5F9DI97 G1SN00 G1SWF0 G1T127 G1TFV7 G1TZJ6
map00480 Glutathione metabolism	13	25	309	1214	2.04	0.0042362	2.37	A0A5F9CQ70 G1SI20 G1SXQ0 G1T7Z0 A0A5F9CAA7 A0A5F9DG82 A0A5S8H274 G1SGI8 G1SH63 G1SZF7 G1TCG2 G1TD98 A0A5F9CB17
map00052 Galactose metabolism	6	8	309	1214	2.95	0.00453005	2.34	A0A5F9C3S6 G1T5W7 A0A5F9CV98 G1SPR5 G1T044 A0A5F9CI00
map00514 Other types of O-glycan biosynthesis	9	15	309	1214	2.36	0.00453213	2.34	A0A5F9C3S6 A0A5F9CQ28 G1SXB6 G1T7T0 G1THQ5 A0A5F9DMB9 G1SCN1 G1T2G5 G1T852
map00010 Glycolysis / Gluconeogenesis	13	27	309	1214	1.89	0.011837	1.93	P00939 A0A5F9DFJ9 G1U7S4 A0A5F9D390 A0A5F9DAG8 A0A5F9DPL1 G1SH60 G1SIL2 G1SJ29 G1T9V1 A0A5F9CI00 A0A5F9DBD2 G1T1T4
map00061 Fatty acid biosynthesis	5	8	309	1214	2.46	0.0290009	1.54	G1ST24 G1SK09 P07855 G1TSD3 G1SPB6
map04975 Fat digestion and absorption	6	11	309	1214	2.14	0.0366367	1.44	G1SHP3 G1SZV5 G1U9R4 G1SP22 A0A5F9CD43 G1T671
map00620 Pyruvate metabolism	10	22	309	1214	1.79	0.0446284	1.35	G1ST24 G1SQG5 A0A5F9D390 A0A5F9DPL1 G1SH60 G1T545 G1T9V1 A0A5F9DBD2 G1T671 G1U5N5

## Sheet: Table S4
Table S4 Relative quantification of differential protein PRM
Protein accession	Protein description	Gene name	C1 Relative Abundance	C2 Relative Abundance	C3 Relative Abundance	C4 Relative Abundance	C5 Relative Abundance	OR1 Relative Abundance	OR2 Relative Abundance	OR3 Relative Abundance	OR4 Relative Abundance	OR5 Relative Abundance	OR/C Ratio PRM	OR/C P value	OR/C Ratio PRO	OR/C Trend consistency
A0A5F9CMN2	Protein-tyrosine-phosphatase OS=Oryctolagus cuniculus OX=9986 GN=PTPRK PE=3 SV=1	PTPRK	0.77875	0.797999	1.38708	1.59568	1.2339	0.74259	0.794521	0.667664	0.834012	1.3356	0.755062	0.189728	0.14689	Yes
A0A5F9CVG4	Lysyl oxidase homolog OS=Oryctolagus cuniculus OX=9986 GN=LOXL4 PE=3 SV=1	LOXL4	2.02322	1.21205	1.47173	1.38422	2.0564	0.274447	0.06093	0.0595781	0.0315748	0.157717	0.0717076	8.56789e-05	0.0954488	Yes
D5FIT0	Lipoprotein lipase OS=Oryctolagus cuniculus OX=9986 GN=LPL PE=2 SV=1	LPL	1.83569	0.705417	1.39184	2.10407	2.00766	0.373669	0.393442	0.408513	0.387377	0.392315	0.243057	0.00016126	0.27395	Yes
G1SIK0	Antithrombin-III OS=Oryctolagus cuniculus OX=9986 GN=SERPINC1 PE=3 SV=1	SERPINC1	1.15354	0.73619	0.508792	0.701273	0.627656	1.14788	0.847598	0.855123	1.90451	1.51744	1.6828	0.0408885	1.71261	Yes
G1SXB6	Protein O-glucosyltransferase 1 OS=Oryctolagus cuniculus OX=9986 GN=POGLUT1 PE=4 SV=3	POGLUT1	1.12341	1.55789	1.8132	1.73613	2.00423	0.444371	0.367529	0.257845	0.389393	0.30601	0.214351	3.70331e-06	0.217559	Yes
G1SXQ6	Lactoperoxidase OS=Oryctolagus cuniculus OX=9986 GN=LPO PE=4 SV=2	LPO	0.146611	1.39372	0.659109	0.508242	0.268937	0.84614	1.48385	1.28681	2.65939	0.747188	2.35952	0.0493316	2.96819	Yes
G1T671	Acetyl-CoA acetyltransferase 2 OS=Oryctolagus cuniculus OX=9986 GN=ACAT2 PE=3 SV=3	ACAT2	0.406596	1.9106	0.40853	0.385245	0.389538	1.38094	1.52416	1.26867	1.07935	1.24636	1.85673	0.0268041	2.7355	Yes
G1TET2	Lymphocyte cytosolic protein 1 OS=Oryctolagus cuniculus OX=9986 GN=LCP1 PE=4 SV=2	LCP1	0.934561	0.858144	0.820657	0.664281	0.750438	1.09555	2.41513	0.734829	0.688751	1.03766	1.48257	0.246856	1.94659	Yes
P00939	Triosephosphate isomerase OS=Oryctolagus cuniculus OX=9986 GN=TPI1 PE=1 SV=3	TPI1	0.788297	1.31356	0.929104	0.816684	0.676648	0.947686	1.79479	0.97361	0.797434	0.962188	1.21029	0.357482	2.07739	Yes
P07489	Transthyretin OS=Oryctolagus cuniculus OX=9986 GN=TTR PE=1 SV=1	TTR	0.6523	1.12229	0.777804	0.572246	0.853754	1.27287	1.12646	1.32036	1.12207	1.17985	1.51358	0.0064578	1.92178	Yes
P31097	Osteopontin OS=Oryctolagus cuniculus OX=9986 GN=SPP1 PE=2 SV=1	SPP1	2.23468	1.35003	0.99283	1.23894	0.964427	0.624734	0.167951	0.318341	0.323282	0.353901	0.263712	0.000720532	0.17514	Yes
